# Supplementary material for: Lymphatic endothelium stimulates melanoma metastasis and invasion via MMP14-dependent Notch3 and β1-integrin activation
Source: eLife. 2018 May 1;7:e32490. doi: 10.7554/eLife.32490 (PMC5929907; doi:10.7554/eLife.32490)
Supplement: Soure data 1. [file elife-32490-fig1.zip]

Archive with 41 entries (32 files):
- Figure 2/Panel e/
- Figure 2/Panel e/Bowes/
- Figure 2/Panel e/Bowes_LEC/
- Figure 2/Panel e/Bowes_LEC/LEC_Bowes_Notch3_594_Max_c1.tif
- Figure 2/Panel e/Bowes_LEC/LEC_Bowes_Notch3_594_Max_c1+2+3.tif
- Figure 2/Panel e/Bowes_LEC/LEC_Bowes_Notch3_594_Max_c2.tif
- Figure 2/Panel e/Bowes_LEC/LEC_Bowes_Notch3_594_Max_c3.tif
- Figure 2/Panel e/Bowes_LEC/Thumbs.db
- Figure 2/Panel e/WM165/
- Figure 2/Panel e/WM165/LEC_WM165_Notch3_594_Max_c1.tif
- Figure 2/Panel e/WM165/LEC_WM165_Notch3_594_Max_c1+2+3.tif
- Figure 2/Panel e/WM165/LEC_WM165_Notch3_594_Max_c2.tif
- Figure 2/Panel e/WM165/LEC_WM165_Notch3_594_Max_c3.tif
- Figure 2/Panel e/WM165_LEC/
- Figure 2/Panel e/WM165_LEC/Thumbs.db
- Figure 2/Panel e/WM165_LEC/WM165_Notch3_594_Max_c1.tif
- Figure 2/Panel e/WM165_LEC/WM165_Notch3_594_Max_c1+2+3.tif
- Figure 2/Panel e/WM165_LEC/WM165_Notch3_594_Max_c2.tif
- Figure 2/Panel e/WM165_LEC/WM165_Notch3_594_Max_c3.tif
- Figure 2/Panel e/WM793/
- Figure 2/Panel e/WM793/WM793_Notch3_594_Max_c1.tif
- Figure 2/Panel e/WM793/WM793_Notch3_594_Max_c1+2+3.tif
- Figure 2/Panel e/WM793/WM793_Notch3_594_Max_c2.tif
- Figure 2/Panel e/WM793/WM793_Notch3_594_Max_c3.tif
- Figure 2/Panel e/WM793_LEC/
- Figure 2/Panel e/WM793_LEC/LEC_WM793_Notch3_594_Max_c1.tif
- Figure 2/Panel e/WM793_LEC/LEC_WM793_Notch3_594_Max_c1+2+3.tif
- Figure 2/Panel e/WM793_LEC/LEC_WM793_Notch3_594_Max_c2.tif
- Figure 2/Panel e/WM793_LEC/LEC_WM793_Notch3_594_Max_c3.tif
- Figure 2/Panel e/WM793_LEC/Thumbs.db
- Figure 2/Panel e/WM852/
- Figure 2/Panel e/WM852/WM852_Notch3_594_Max_c1.tif
- Figure 2/Panel e/WM852/WM852_Notch3_594_Max_c1+2+3.tif
- Figure 2/Panel e/WM852/WM852_Notch3_594_Max_c2.tif
- Figure 2/Panel e/WM852/WM852_Notch3_594_Max_c3.tif
- Figure 2/Panel e/WM852_LEC/
- Figure 2/Panel e/WM852_LEC/LEC_WM852_Notch3_594_Max_c1.tif
- Figure 2/Panel e/WM852_LEC/LEC_WM852_Notch3_594_Max_c1+2+3.tif
- Figure 2/Panel e/WM852_LEC/LEC_WM852_Notch3_594_Max_c2.tif
- Figure 2/Panel e/WM852_LEC/LEC_WM852_Notch3_594_Max_c3.tif
- Figure 2/Panel e/WM852_LEC/Thumbs.db
