# Supplementary material for: Lymphatic endothelium stimulates melanoma metastasis and invasion via MMP14-dependent Notch3 and β1-integrin activation
Source: eLife. 2018 May 1;7:e32490. doi: 10.7554/eLife.32490 (PMC5929907; doi:10.7554/eLife.32490)
Supplement: Soure data 2. [file elife-32490-fig2.zip]

Archive with 81 entries (62 files):
- Figure 4- figure supplement 1/Panel b/
- Figure 4- figure supplement 1/Panel b/WM165/
- Figure 4- figure supplement 1/Panel b/WM165/WM165_MMP14_594_Max_c1.tif
- Figure 4- figure supplement 1/Panel b/WM165/WM165_MMP14_594_Max_c1+2+3.tif
- Figure 4- figure supplement 1/Panel b/WM165/WM165_MMP14_594_Max_c2.tif
- Figure 4- figure supplement 1/Panel b/WM165/WM165_MMP14_594_Max_c3.tif
- Figure 4- figure supplement 1/Panel b/WM165_LEC/
- Figure 4- figure supplement 1/Panel b/WM165_LEC/LEC_WM165_MMP14_Maximum intensity projection_c1.tif
- Figure 4- figure supplement 1/Panel b/WM165_LEC/LEC_WM165_MMP14_Maximum intensity projection_c1+2+3.tif
- Figure 4- figure supplement 1/Panel b/WM165_LEC/LEC_WM165_MMP14_Maximum intensity projection_c2.tif
- Figure 4- figure supplement 1/Panel b/WM165_LEC/LEC_WM165_MMP14_Maximum intensity projection_c3.tif
- Figure 4- figure supplement 1/Panel b/WM165_LEC/Thumbs.db
- Figure 4- figure supplement 1/Panel b/WM793/
- Figure 4- figure supplement 1/Panel b/WM793/wm793_mmp14_Maximum intensity projection_c1.tif
- Figure 4- figure supplement 1/Panel b/WM793/wm793_mmp14_Maximum intensity projection_c1+2+3.tif
- Figure 4- figure supplement 1/Panel b/WM793/wm793_mmp14_Maximum intensity projection_c2.tif
- Figure 4- figure supplement 1/Panel b/WM793/wm793_mmp14_Maximum intensity projection_c3.tif
- Figure 4- figure supplement 1/Panel b/WM793_LEC/
- Figure 4- figure supplement 1/Panel b/WM793_LEC/LEC_WM793_MMP14_594_Max_c1.tif
- Figure 4- figure supplement 1/Panel b/WM793_LEC/LEC_WM793_MMP14_594_Max_c1+2+3.tif
- Figure 4- figure supplement 1/Panel b/WM793_LEC/LEC_WM793_MMP14_594_Max_c2.tif
- Figure 4- figure supplement 1/Panel b/WM793_LEC/LEC_WM793_MMP14_594_Max_c3.tif
- Figure 4- figure supplement 1/Panel b/WM793_LEC/Thumbs.db
- Figure 4-figure supplement 2/Panel c/
- Figure 4-figure supplement 2/Panel c/siCtrl/
- Figure 4-figure supplement 2/Panel c/siCtrl/LEC_siCtrl_MMP14_Maximum intensity projection_c1.tif
- Figure 4-figure supplement 2/Panel c/siCtrl/LEC_siCtrl_MMP14_Maximum intensity projection_c1+2+3.tif
- Figure 4-figure supplement 2/Panel c/siCtrl/LEC_siCtrl_MMP14_Maximum intensity projection_c2.tif
- Figure 4-figure supplement 2/Panel c/siCtrl/LEC_siCtrl_MMP14_Maximum intensity projection_c3.tif
- Figure 4-figure supplement 2/Panel c/siCtrl/Thumbs.db
- Figure 4-figure supplement 2/Panel c/siNotch3/
- Figure 4-figure supplement 2/Panel c/siNotch3/LEC_siNotch3_MMP14_Maximum intensity projection_c1.tif
- Figure 4-figure supplement 2/Panel c/siNotch3/LEC_siNotch3_MMP14_Maximum intensity projection_c1+2+3.tif
- Figure 4-figure supplement 2/Panel c/siNotch3/LEC_siNotch3_MMP14_Maximum intensity projection_c2.tif
- Figure 4-figure supplement 2/Panel c/siNotch3/LEC_siNotch3_MMP14_Maximum intensity projection_c3.tif
- Figure 4-figure supplement 2/Panel c/siNotch3/Thumbs.db
- Figure 4/Panel a/
- Figure 4/Panel a/Bowes/
- Figure 4/Panel a/Bowes/Bowes_MMP14_594_Max_c1.tif
- Figure 4/Panel a/Bowes/Bowes_MMP14_594_Max_c1+2+3.tif
- Figure 4/Panel a/Bowes/Bowes_MMP14_594_Max_c2.tif
- Figure 4/Panel a/Bowes/Bowes_MMP14_594_Max_c3.tif
- Figure 4/Panel a/Bowes_LEC/
- Figure 4/Panel a/Bowes_LEC/LEC_Bowes_MMP14_594_Max_c1.tif
- Figure 4/Panel a/Bowes_LEC/LEC_Bowes_MMP14_594_Max_c1+2+3.tif
- Figure 4/Panel a/Bowes_LEC/LEC_Bowes_MMP14_594_Max_c2.tif
- Figure 4/Panel a/Bowes_LEC/LEC_Bowes_MMP14_594_Max_c3.tif
- Figure 4/Panel a/Bowes_LEC/Thumbs.db
- Figure 4/Panel a/WM852/
- Figure 4/Panel a/WM852/WM852_MMP14_594_Max_c1.tif
- Figure 4/Panel a/WM852/WM852_MMP14_594_Max_c1+2+3.tif
- Figure 4/Panel a/WM852/WM852_MMP14_594_Max_c2.tif
- Figure 4/Panel a/WM852/WM852_MMP14_594_Max_c3.tif
- Figure 4/Panel a/WM852_LEC/
- Figure 4/Panel a/WM852_LEC/LEC_WM852_MMP14_594_Max_c1.tif
- Figure 4/Panel a/WM852_LEC/LEC_WM852_MMP14_594_Max_c1+2+3.tif
- Figure 4/Panel a/WM852_LEC/LEC_WM852_MMP14_594_Max_c2.tif
- Figure 4/Panel a/WM852_LEC/LEC_WM852_MMP14_594_Max_c3.tif
- Figure 4/Panel a/WM852_LEC/Thumbs.db
- Figure 4/Panel c/
- Figure 4/Panel c/WM842/
- Figure 4/Panel c/WM842/WM852_Notch3_594_MMP14_647_Maximum intensity projection_c2+3+4.tif
- Figure 4/Panel c/WM852_LEC/
- Figure 4/Panel c/WM852_LEC/LEC_WM852_Notch3_594_MMP14_647_Maximum intensity projection_c2.tif
- Figure 4/Panel c/WM852_LEC/LEC_WM852_Notch3_594_MMP14_647_Maximum intensity projection_c2+3+4.tif
- Figure 4/Panel c/WM852_LEC/LEC_WM852_Notch3_594_MMP14_647_Maximum intensity projection_c3.tif
- Figure 4/Panel c/WM852_LEC/LEC_WM852_Notch3_594_MMP14_647_Maximum intensity projection_c4.tif
- Figure 4/Panel c/WM852_LEC/Thumbs.db
- Figure 4/Panel e/
- Figure 4/Panel e/siCtrl/
- Figure 4/Panel e/siCtrl/LEC_siSCR_Notch3_Maximum intensity projection_c1.tif
- Figure 4/Panel e/siCtrl/LEC_siSCR_Notch3_Maximum intensity projection_c1+2+3.tif
- Figure 4/Panel e/siCtrl/LEC_siSCR_Notch3_Maximum intensity projection_c2.tif
- Figure 4/Panel e/siCtrl/LEC_siSCR_Notch3_Maximum intensity projection_c3.tif
- Figure 4/Panel e/siCtrl/Thumbs.db
- Figure 4/Panel e/siMMP14/
- Figure 4/Panel e/siMMP14/LEC_siMMP14_Notch3_Maximum intensity projection_c1.tif
- Figure 4/Panel e/siMMP14/LEC_siMMP14_Notch3_Maximum intensity projection_c1+2+3.tif
- Figure 4/Panel e/siMMP14/LEC_siMMP14_Notch3_Maximum intensity projection_c2.tif
- Figure 4/Panel e/siMMP14/LEC_siMMP14_Notch3_Maximum intensity projection_c3.tif
- Figure 4/Panel e/siMMP14/Thumbs.db
