# Supplementary material for: Lymphatic endothelium stimulates melanoma metastasis and invasion via MMP14-dependent Notch3 and β1-integrin activation
Source: eLife. 2018 May 1;7:e32490. doi: 10.7554/eLife.32490 (PMC5929907; doi:10.7554/eLife.32490)
Supplement: Soure data 3. [file elife-32490-fig3.zip]

Archive with 64 entries (48 files):
- Figure 5/Panel a/
- Figure 5/Panel a/Bowes/
- Figure 5/Panel a/Bowes/Bowes_activeITGB1_594_Max_c1.tif
- Figure 5/Panel a/Bowes/Bowes_activeITGB1_594_Max_c1+2+3.tif
- Figure 5/Panel a/Bowes/Bowes_activeITGB1_594_Max_c2.tif
- Figure 5/Panel a/Bowes/Bowes_activeITGB1_594_Max_c3.tif
- Figure 5/Panel a/Bowes_LEC/
- Figure 5/Panel a/Bowes_LEC/LEC_Bowes_activeITGB1_594_Max_c1.tif
- Figure 5/Panel a/Bowes_LEC/LEC_Bowes_activeITGB1_594_Max_c1+2+3.tif
- Figure 5/Panel a/Bowes_LEC/LEC_Bowes_activeITGB1_594_Max_c2.tif
- Figure 5/Panel a/Bowes_LEC/LEC_Bowes_activeITGB1_594_Max_c3.tif
- Figure 5/Panel a/Bowes_LEC/Thumbs.db
- Figure 5/Panel a/WM165/
- Figure 5/Panel a/WM165/Thumbs.db
- Figure 5/Panel a/WM165/WM165_activeITGB1_594_Max_c1+2+3.tif
- Figure 5/Panel a/WM165_LEC/
- Figure 5/Panel a/WM165_LEC/LEC_WM165_activeITGB1_Maximum intensity projection_c1.tif
- Figure 5/Panel a/WM165_LEC/LEC_WM165_activeITGB1_Maximum intensity projection_c1+2+3.tif
- Figure 5/Panel a/WM165_LEC/LEC_WM165_activeITGB1_Maximum intensity projection_c2.tif
- Figure 5/Panel a/WM165_LEC/LEC_WM165_activeITGB1_Maximum intensity projection_c3.tif
- Figure 5/Panel a/WM793/
- Figure 5/Panel a/WM793/Thumbs.db
- Figure 5/Panel a/WM793/WM793_activeITGB1_594_Max_c1.tif
- Figure 5/Panel a/WM793/WM793_activeITGB1_594_Max_c1+2+3.tif
- Figure 5/Panel a/WM793/WM793_activeITGB1_594_Max_c2.tif
- Figure 5/Panel a/WM793/WM793_activeITGB1_594_Max_c3.tif
- Figure 5/Panel a/WM793_LEC/
- Figure 5/Panel a/WM793_LEC/LEC_WM793_activeITGB1_594_Max_c1.tif
- Figure 5/Panel a/WM793_LEC/LEC_WM793_activeITGB1_594_Max_c1+2+3.tif
- Figure 5/Panel a/WM793_LEC/LEC_WM793_activeITGB1_594_Max_c2.tif
- Figure 5/Panel a/WM793_LEC/LEC_WM793_activeITGB1_594_Max_c3.tif
- Figure 5/Panel a/WM793_LEC/Thumbs.db
- Figure 5/Panel a/WM852/
- Figure 5/Panel a/WM852/Thumbs.db
- Figure 5/Panel a/WM852/WM852_activeITGB1_2_594_Max_c1.tif
- Figure 5/Panel a/WM852/WM852_activeITGB1_594_2_Max_c2.tif
- Figure 5/Panel a/WM852/WM852_activeITGB1_594_2_Max_c3.tif
- Figure 5/Panel a/WM852/WM852_activeITGB1_594_Max_c1+2+3.tif
- Figure 5/Panel a/WM852_LEC/
- Figure 5/Panel a/WM852_LEC/LEC_WM852_activeITGB1_594_Max_c1.tif
- Figure 5/Panel a/WM852_LEC/LEC_WM852_activeITGB1_594_Max_c1+2+3.tif
- Figure 5/Panel a/WM852_LEC/LEC_WM852_activeITGB1_594_Max_c2.tif
- Figure 5/Panel a/WM852_LEC/LEC_WM852_activeITGB1_594_Max_c3.tif
- Figure 5/Panel a/WM852_LEC/Thumbs.db
- Figure 5/Panel c/
- Figure 5/Panel c/Image 49_Maximum intensity projection.tif
- Figure 5/Panel c/Image 49_Maximum intensity projection_c1.tif
- Figure 5/Panel c/Thumbs.db
- Figure 5/Panel d/
- Figure 5/Panel d/siCtrl/
- Figure 5/Panel d/siCtrl/Image 22_Maximum intensity projection_c1+2+3.tif
- Figure 5/Panel d/siCtrl/Thumbs.db
- Figure 5/Panel d/siMMP14/
- Figure 5/Panel d/siMMP14/Image 21_Maximum intensity projection_c1+2+3.tif
- Figure 5/Panel d/siMMP14/Thumbs.db
- Figure 5/Panel f/
- Figure 5/Panel f/siCtrl/
- Figure 5/Panel f/siCtrl/LEC_siSCR_totalITGB1_Maximum intensity projection_c1.tif
- Figure 5/Panel f/siCtrl/LEC_siSCR_totalITGB1_Maximum intensity projection_c1+2+3.tif
- Figure 5/Panel f/siCtrl/LEC_siSCR_totalITGB1_Maximum intensity projection_c2.tif
- Figure 5/Panel f/siCtrl/LEC_siSCR_totalITGB1_Maximum intensity projection_c3.tif
- Figure 5/Panel f/siMMP14/
- Figure 5/Panel f/siMMP14/siMMP14_Maximum intensity projection.tif
- Figure 5/Panel f/siMMP14/Thumbs.db
