# Supplementary material for: Lymphatic endothelium stimulates melanoma metastasis and invasion via MMP14-dependent Notch3 and β1-integrin activation
Source: eLife. 2018 May 1;7:e32490. doi: 10.7554/eLife.32490 (PMC5929907; doi:10.7554/eLife.32490)
Supplement: Soure data 4. [file elife-32490-fig4.zip]

Archive with 73 entries (49 files):
- Figure 5 - figure supplement 2/Panel a/
- Figure 5 - figure supplement 2/Panel a/siCtrl/
- Figure 5 - figure supplement 2/Panel a/siCtrl/Image 1_Maximum intensity projection_c1+2+3.tif
- Figure 5 - figure supplement 2/Panel a/siNotch3/
- Figure 5 - figure supplement 2/Panel a/siNotch3/LEC_siNotch3_12G10_Maximum intensity projection_c1+2+3.tif
- Figure 5 - figure supplement 2/Panel b/
- Figure 5 - figure supplement 2/Panel b/siCtrl/
- Figure 5 - figure supplement 2/Panel b/siCtrl/Image 59_Maximum intensity projection.tif
- Figure 5 - figure supplement 2/Panel b/siNotch3/
- Figure 5 - figure supplement 2/Panel b/siNotch3/LEC_siNotch3_9eg7_Maximum intensity projection.tif
- Figure 5 - figure supplement 2/Panel d/
- Figure 5 - figure supplement 2/Panel d/AIIB2/
- Figure 5 - figure supplement 2/Panel d/AIIB2/LEC_AIIB2_Notch3_Maximum intensity projection.tif
- Figure 5 - figure supplement 2/Panel d/AIIB2/Thumbs.db
- Figure 5 - figure supplement 2/Panel d/Control/
- Figure 5 - figure supplement 2/Panel d/Control/LEC_Mock_Notch3_Maximum intensity projection.tif
- Figure 5 - figure supplement 2/Panel e/
- Figure 5 - figure supplement 2/Panel e/AIIB2/
- Figure 5 - figure supplement 2/Panel e/AIIB2/LEC_AIIB2_MMP14_Maximum intensity projection.tif
- Figure 5 - figure supplement 2/Panel e/AIIB2/Thumbs.db
- Figure 5 - figure supplement 2/Panel e/Control/
- Figure 5 - figure supplement 2/Panel e/Control/LEC_Mock_MMP14_Maximum intensity projection.tif
- Figure 5- figure supplement 1/Panel b/
- Figure 5- figure supplement 1/Panel b/WM852/
- Figure 5- figure supplement 1/Panel b/WM852/WM852_9eg7_Maximum intensity projection.tif
- Figure 5- figure supplement 1/Panel b/WM852_LEC/
- Figure 5- figure supplement 1/Panel b/WM852_LEC/LEC_WM852_9eg7_Maximum intensity projection.tif
- Figure 5- figure supplement 1/Panel b/WM852_LEC/Thumbs.db
- Figure 5- figure supplement 1/Panel c/
- Figure 5- figure supplement 1/Panel c/Bowes/
- Figure 5- figure supplement 1/Panel c/Bowes/Bowes_totalITGB1_594_Max_c1.tif
- Figure 5- figure supplement 1/Panel c/Bowes/Bowes_totalITGB1_594_Max_c1+2+3.tif
- Figure 5- figure supplement 1/Panel c/Bowes/Bowes_totalITGB1_594_Max_c2.tif
- Figure 5- figure supplement 1/Panel c/Bowes/Bowes_totalITGB1_594_Max_c3.tif
- Figure 5- figure supplement 1/Panel c/Bowes_LEC/
- Figure 5- figure supplement 1/Panel c/Bowes_LEC/LEC_Bowes_totalITGB1_594_Max_c1.tif
- Figure 5- figure supplement 1/Panel c/Bowes_LEC/LEC_Bowes_totalITGB1_594_Max_c1+2+3.tif
- Figure 5- figure supplement 1/Panel c/Bowes_LEC/LEC_Bowes_totalITGB1_594_Max_c2.tif
- Figure 5- figure supplement 1/Panel c/Bowes_LEC/LEC_Bowes_totalITGB1_594_Max_c3.tif
- Figure 5- figure supplement 1/Panel c/Bowes_LEC/Thumbs.db
- Figure 5- figure supplement 1/Panel c/WM165/
- Figure 5- figure supplement 1/Panel c/WM165/WM165_totalITGB1_594_Max_c1.tif
- Figure 5- figure supplement 1/Panel c/WM165/WM165_totalITGB1_594_Max_c1+2+3.tif
- Figure 5- figure supplement 1/Panel c/WM165/WM165_totalITGB1_594_Max_c2.tif
- Figure 5- figure supplement 1/Panel c/WM165/WM165_totalITGB1_594_Max_c3.tif
- Figure 5- figure supplement 1/Panel c/WM165_LEC/
- Figure 5- figure supplement 1/Panel c/WM165_LEC/Thumbs.db
- Figure 5- figure supplement 1/Panel c/WM165_LEC/WM165_totalITGB1_594_Max_c1.tif
- Figure 5- figure supplement 1/Panel c/WM165_LEC/WM165_totalITGB1_594_Max_c1+2+3.tif
- Figure 5- figure supplement 1/Panel c/WM165_LEC/WM165_totalITGB1_594_Max_c2.tif
- Figure 5- figure supplement 1/Panel c/WM165_LEC/WM165_totalITGB1_594_Max_c3.tif
- Figure 5- figure supplement 1/Panel c/WM793/
- Figure 5- figure supplement 1/Panel c/WM793/WM793_totalITGB1_594_Max_c1.tif
- Figure 5- figure supplement 1/Panel c/WM793/WM793_totalITGB1_594_Max_c1+2+3.tif
- Figure 5- figure supplement 1/Panel c/WM793/WM793_totalITGB1_594_Max_c2.tif
- Figure 5- figure supplement 1/Panel c/WM793/WM793_totalITGB1_594_Max_c3.tif
- Figure 5- figure supplement 1/Panel c/WM793_LEC/
- Figure 5- figure supplement 1/Panel c/WM793_LEC/LEC_WM793_totalITGB1_594_Max_c1.tif
- Figure 5- figure supplement 1/Panel c/WM793_LEC/LEC_WM793_totalITGB1_594_Max_c1+2+3.tif
- Figure 5- figure supplement 1/Panel c/WM793_LEC/LEC_WM793_totalITGB1_594_Max_c2.tif
- Figure 5- figure supplement 1/Panel c/WM793_LEC/LEC_WM793_totalITGB1_594_Max_c3.tif
- Figure 5- figure supplement 1/Panel c/WM793_LEC/Thumbs.db
- Figure 5- figure supplement 1/Panel c/WM852/
- Figure 5- figure supplement 1/Panel c/WM852/WM852_totalITGB1_594_Maximum intensity projection_c1.tif
- Figure 5- figure supplement 1/Panel c/WM852/WM852_totalITGB1_594_Maximum intensity projection_c1+2+3.tif
- Figure 5- figure supplement 1/Panel c/WM852/WM852_totalITGB1_594_Maximum intensity projection_c2.tif
- Figure 5- figure supplement 1/Panel c/WM852/WM852_totalITGB1_594_Maximum intensity projection_c3.tif
- Figure 5- figure supplement 1/Panel c/WM852_LEC/
- Figure 5- figure supplement 1/Panel c/WM852_LEC/LEC_WM852_totalITGB1_594_Maximum intensity projection_c1.tif
- Figure 5- figure supplement 1/Panel c/WM852_LEC/LEC_WM852_totalITGB1_594_Maximum intensity projection_c1+2+3.tif
- Figure 5- figure supplement 1/Panel c/WM852_LEC/LEC_WM852_totalITGB1_594_Maximum intensity projection_c2.tif
- Figure 5- figure supplement 1/Panel c/WM852_LEC/LEC_WM852_totalITGB1_594_Maximum intensity projection_c3.tif
- Figure 5- figure supplement 1/Panel c/WM852_LEC/Thumbs.db
