# Supplementary material for: Lymphatic endothelium stimulates melanoma metastasis and invasion via MMP14-dependent Notch3 and β1-integrin activation
Source: eLife. 2018 May 1;7:e32490. doi: 10.7554/eLife.32490 (PMC5929907; doi:10.7554/eLife.32490)
Supplement: Supplementary file 1. [file elife-32490-supp1.xlsx]

## Sheet: WM852_DESeq2_2foldGenes
hgnc_symbol	entrezgene	ensembleID	baseMean	log2FoldChange	lfcSE	stat	pvalue	padj
MMRN1	22915	ENSG00000138722	113.05	7.13	0.31	23.03	2.13e-117	2.72e-114
VWF	7450	ENSG00000110799	137.46	6.02	0.23	26.39	1.91e-153	5.26e-150
ALDH1A1	216	ENSG00000165092	64.09	5.93	0.33	17.95	4.88e-72	2.34e-69
FABP4	2167	ENSG00000170323	34.42	5.9	0.34	17.45	3.51e-68	1.45e-65
CDH5	1003	ENSG00000179776	46.25	5.81	0.31	18.5	2.16e-76	1.16e-73
CD34	947	ENSG00000174059	18.09	5.31	0.33	16.27	1.67e-59	5.49e-57
GIMAP5	55340	ENSG00000196329	31.22	5.2	0.33	15.52	2.61e-54	6.97e-52
RELN	5649	ENSG00000189056	55.27	5.07	0.23	21.86	6.56e-106	6.59e-103
GIMAP6	474344	ENSG00000133561	17.28	5.01	0.33	15.04	4.01e-51	9.57e-49
LINC01235	401492	ENSG00000270547	15.12	4.87	0.34	14.53	8.16e-48	1.63e-45
PECAM1	5175	ENSG00000261371	46.1	4.82	0.22	21.9	2.62e-106	2.72e-103
GIMAP4	55303	ENSG00000133574	12.7	4.78	0.34	14.01	1.41e-44	2.39e-42
GIMAP8	155038	ENSG00000171115	14.25	4.77	0.35	13.7	1.07e-42	1.65e-40
ERG	2078	ENSG00000157554	14.68	4.68	0.3	15.54	1.82e-54	4.95e-52
SDPR	8436	ENSG00000168497	13.98	4.68	0.34	13.59	4.34e-42	6.53e-40
PDPN	10630	ENSG00000162493	12.8	4.6	0.36	12.85	8.83e-38	1.07e-35
SEMA3G	56920	ENSG00000010319	23.69	4.59	0.26	18	1.96e-72	9.69e-70
GJA4	2701	ENSG00000187513	14.96	4.57	0.36	12.54	4.42e-36	4.89e-34
PDE2A	5138	ENSG00000186642	11.19	4.57	0.34	13.54	8.64e-42	1.27e-39
SHE	126669	ENSG00000169291	12.26	4.55	0.31	14.46	2.21e-47	4.22e-45
CD36	948	ENSG00000135218	14.1	4.5	0.31	14.28	2.76e-46	5.05e-44
PPP1R16B	26051	ENSG00000101445	14.79	4.48	0.32	14.2	9.02e-46	1.62e-43
CALCRL	10203	ENSG00000064989	22.62	4.4	0.24	18.04	9.23e-73	4.63e-70
PTPRB	5787	ENSG00000127329	13.74	4.4	0.3	14.66	1.22e-48	2.56e-46
CXorf36	79742	ENSG00000147113	10.12	4.38	0.34	12.74	3.64e-37	4.27e-35
LMO2	4005	ENSG00000135363	17.92	4.36	0.31	14.07	5.7e-45	9.83e-43
ADGRF5	221395	ENSG00000069122	12.62	4.29	0.3	14.17	1.33e-45	2.37e-43
PREX2	80243	ENSG00000046889	11.57	4.28	0.31	13.61	3.5e-42	5.3e-40
TNFSF10	8743	ENSG00000121858	10.21	4.18	0.32	12.95	2.39e-38	2.99e-36
FLT4	2324	ENSG00000037280	9	4.16	0.34	12.11	9.27e-34	9.06e-32
MTUS1	57509	ENSG00000129422	12.33	4.16	0.29	14.16	1.65e-45	2.9e-43
MYCT1	80177	ENSG00000120279	8.59	4.15	0.33	12.56	3.44e-36	3.85e-34
RAMP3	10268	ENSG00000122679	11.18	4.14	0.37	11.05	2.08e-28	1.53e-26
MRC1	4360	ENSG00000260314	7.81	4.08	0.34	11.88	1.51e-32	1.39e-30
CASP10	843	ENSG00000003400	7.26	4.05	0.33	12.11	9e-34	8.82e-32
PCAT19	100505495	ENSG00000267107	7.02	4.02	0.35	11.49	1.4e-30	1.17e-28
BMX	660	ENSG00000102010	8.18	4.02	0.36	11.29	1.53e-29	1.21e-27
S1PR1	1901	ENSG00000170989	24.75	4	0.27	14.71	5.6e-49	1.21e-46
DYSF	8291	ENSG00000135636	14.47	3.97	0.27	14.81	1.18e-49	2.64e-47
FGD5	152273	ENSG00000154783	9.3	3.97	0.32	12.42	2.01e-35	2.13e-33
TRIM22	10346	ENSG00000132274	7.17	3.97	0.34	11.54	8.13e-31	6.89e-29
LOC643733	643733	ENSG00000235505	6.36	3.93	0.34	11.47	1.84e-30	1.52e-28
CCND2	894	ENSG00000118971	6	3.92	0.35	11.09	1.43e-28	1.06e-26
PKHD1L1	93035	ENSG00000205038	7.23	3.84	0.35	10.94	7.6e-28	5.4e-26
FAM124B	79843	ENSG00000124019	5.11	3.84	0.38	10.21	1.83e-24	1.06e-22
ICAM2	3384	ENSG00000108622	5.59	3.84	0.38	10.2	2.07e-24	1.2e-22
KIAA1462	57608	ENSG00000165757	9.08	3.82	0.3	12.54	4.27e-36	4.73e-34
ACE	1636	ENSG00000159640	6.12	3.78	0.35	10.73	7.52e-27	5.1e-25
SERPINB9	5272	ENSG00000170542	11.46	3.73	0.34	10.96	6.28e-28	4.51e-26
STAB1	23166	ENSG00000010327	42.88	3.73	0.22	17.1	1.46e-65	5.51e-63
LAMP3	27074	ENSG00000078081	10.35	3.71	0.32	11.77	5.6e-32	4.98e-30
BCL6B	255877	ENSG00000161940	6.43	3.69	0.35	10.63	2.28e-26	1.52e-24
INSR	3643	ENSG00000171105	7.14	3.68	0.36	10.19	2.31e-24	1.32e-22
XIST	7503	ENSG00000229807	10.54	3.67	0.29	12.53	5e-36	5.49e-34
ANGPT2	285	ENSG00000091879	21.96	3.64	0.2	17.85	3.09e-71	1.42e-68
EMCN	51705	ENSG00000164035	6.26	3.64	0.33	10.88	1.44e-27	1.01e-25
TAL1	6886	ENSG00000162367	5.16	3.64	0.37	9.89	4.83e-23	2.54e-21
CD93	22918	ENSG00000125810	21.84	3.63	0.24	14.92	2.45e-50	5.65e-48
ABCA4	24	ENSG00000198691	8.84	3.58	0.35	10.15	3.16e-24	1.78e-22
C1orf115	79762	ENSG00000162817	6.59	3.54	0.34	10.52	7.21e-26	4.61e-24
TSPAN18	90139	ENSG00000157570	6.05	3.54	0.34	10.36	3.81e-25	2.31e-23
TNS1	7145	ENSG00000079308	8.86	3.44	0.35	9.87	5.61e-23	2.92e-21
ATP8A1	10396	ENSG00000124406	6.03	3.44	0.36	9.59	9.11e-22	4.4e-20
HSD17B2	3294	ENSG00000086696	6.29	3.42	0.35	9.83	8.77e-23	4.51e-21
MOV10L1	54456	ENSG00000073146	7.31	3.39	0.34	9.85	7.05e-23	3.65e-21
HIST1H4L	8368	ENSG00000275126	28.86	3.38	0.38	9.01	2.02e-19	8.46e-18
LRRC32	2615	ENSG00000137507	10.33	3.35	0.32	10.6	3.02e-26	1.98e-24
EFEMP1	2202	ENSG00000115380	275.24	3.35	0.21	15.81	2.67e-56	7.68e-54
ECSCR	641700	ENSG00000249751	19.23	3.3	0.3	10.95	6.76e-28	4.83e-26
TIE1	7075	ENSG00000066056	36.22	3.28	0.22	14.8	1.46e-49	3.23e-47
HIST1H4F	8361	ENSG00000274618	35.5	3.2	0.34	9.45	3.5e-21	1.63e-19
GALNT15	117248	ENSG00000131386	9.95	3.2	0.27	11.84	2.5e-32	2.25e-30
ANO2	57101	ENSG00000047617	6.22	3.13	0.39	8.1	5.42e-16	1.73e-14
IFITM2	10581	ENSG00000185201	9.1	3.08	0.38	8.1	5.31e-16	1.69e-14
RASGRP3	25780	ENSG00000152689	18.45	3.08	0.21	14.75	3.13e-49	6.86e-47
BMP4	652	ENSG00000125378	5.8	3.08	0.31	9.83	8.38e-23	4.32e-21
FOXP1	27086	ENSG00000114861	10.46	3.07	0.26	11.71	1.15e-31	1.01e-29
NOVA2	4858	ENSG00000104967	5.31	3.06	0.35	8.67	4.44e-18	1.68e-16
ALPK3	57538	ENSG00000136383	16.5	3.05	0.22	14.17	1.38e-45	2.45e-43
HIST1H2BG	8339	ENSG00000273802	26.45	3.03	0.33	9.11	7.98e-20	3.43e-18
ANKRD1	27063	ENSG00000148677	68.05	3	0.26	11.76	5.92e-32	5.26e-30
HIST1H3G	8355	ENSG00000273983	10.69	2.99	0.37	8.04	9.18e-16	2.87e-14
CGNL1	84952	ENSG00000128849	8.91	2.97	0.29	10.07	7.53e-24	4.14e-22
SGIP1	84251	ENSG00000118473	5.98	2.95	0.39	7.6	3.05e-14	8.23e-13
HID1	283987	ENSG00000167861	7.72	2.91	0.27	10.68	1.24e-26	8.37e-25
ABLIM1	3983	ENSG00000099204	11.71	2.91	0.23	12.6	2.07e-36	2.35e-34
KCTD12	115207	ENSG00000178695	74.55	2.82	0.22	12.85	8.52e-38	1.03e-35
TEK	7010	ENSG00000120156	8.61	2.8	0.32	8.66	4.89e-18	1.85e-16
HIST1H2AE	3012	ENSG00000277075	18.47	2.7	0.35	7.76	8.62e-15	2.46e-13
LDB2	9079	ENSG00000169744	12.54	2.67	0.26	10.32	5.85e-25	3.51e-23
LY96	23643	ENSG00000154589	5.57	2.65	0.32	8.23	1.8e-16	6e-15
GMFG	9535	ENSG00000130755	19.56	2.62	0.24	11.04	2.47e-28	1.8e-26
ABCG1	9619	ENSG00000160179	13.59	2.59	0.22	11.65	2.23e-31	1.93e-29
MGP	4256	ENSG00000111341	32.48	2.59	0.24	10.67	1.47e-26	9.93e-25
HCLS1	3059	ENSG00000180353	9.18	2.56	0.26	9.67	4.22e-22	2.09e-20
CASC15	401237	ENSG00000272168	6.17	2.51	0.38	6.65	2.9e-11	5.97e-10
ART4	420	ENSG00000111339	6.8	2.5	0.3	8.26	1.4e-16	4.74e-15
CDYL2	124359	ENSG00000166446	5.4	2.48	0.37	6.78	1.21e-11	2.58e-10
HIST1H2BI	8346	ENSG00000278588	8.51	2.46	0.37	6.62	3.6e-11	7.35e-10
ELMO1	9844	ENSG00000155849	6.83	2.37	0.33	7.26	3.89e-13	9.55e-12
ACVRL1	94	ENSG00000139567	23.25	2.37	0.25	9.56	1.24e-21	5.91e-20
PLSCR4	57088	ENSG00000114698	34.97	2.36	0.21	11.18	4.91e-29	3.71e-27
C8orf4	56892	ENSG00000176907	41.32	2.33	0.18	12.96	2.18e-38	2.77e-36
PRUNE2	158471	ENSG00000106772	5.13	2.33	0.4	5.87	4.24e-09	6.83e-08
COL6A3	1293	ENSG00000163359	194.16	2.32	0.07	34.14	1.69e-255	2.79e-251
RNF152	220441	ENSG00000176641	47.54	2.31	0.2	11.39	4.43e-30	3.59e-28
COX7A1	1346	ENSG00000161281	6.78	2.3	0.31	7.33	2.31e-13	5.86e-12
TSPAN15	23555	ENSG00000099282	12.63	2.29	0.22	10.36	3.84e-25	2.33e-23
TNFRSF9	3604	ENSG00000049249	7.92	2.19	0.36	6.02	1.74e-09	2.97e-08
HTRA3	94031	ENSG00000170801	26.09	2.18	0.22	10.08	6.54e-24	3.61e-22
SNORA30	677813	ENSG00000206755	9.21	2.14	0.36	6.01	1.87e-09	3.17e-08
ROBO4	54538	ENSG00000154133	21.94	2.13	0.2	10.48	1.12e-25	7.07e-24
ZNF320	162967	ENSG00000182986	5	2.12	0.35	6.01	1.9e-09	3.21e-08
SNORA2C	677815	ENSG00000221491	279.06	2.11	0.36	5.9	3.6e-09	5.86e-08
HIST1H3C	8352	ENSG00000278272	20.21	2.09	0.33	6.42	1.4e-10	2.7e-09
JPH2	57158	ENSG00000149596	6.44	2.06	0.32	6.35	2.15e-10	4.06e-09
LOC102724064	102724064	ENSG00000255468	9.93	2.06	0.27	7.6	2.97e-14	8.05e-13
CRACR2A	84766	ENSG00000130038	7.27	2.03	0.38	5.35	8.93e-08	1.19e-06
MAOA	4128	ENSG00000189221	9.5	2.02	0.26	7.83	4.97e-15	1.45e-13
SNORA79	677845	ENSG00000221303	16.77	2.01	0.39	5.19	2.09e-07	2.63e-06
SNORA80A	677846	ENSG00000200792	236.5	1.99	0.3	6.64	3.2e-11	6.58e-10
PLXDC1	57125	ENSG00000161381	7.95	1.99	0.29	6.9	5.18e-12	1.14e-10
CTSZ	1522	ENSG00000101160	12.16	1.98	0.27	7.47	8.04e-14	2.09e-12
SRGN	5552	ENSG00000122862	15.35	1.97	0.22	9.15	5.8e-20	2.51e-18
JAK3	3718	ENSG00000105639	5.24	1.97	0.29	6.78	1.2e-11	2.56e-10
SNORA37	677819	ENSG00000207233	63.72	1.97	0.35	5.56	2.66e-08	3.79e-07
NFIA	4774	ENSG00000162599	8.63	1.97	0.27	7.29	3.21e-13	7.94e-12
MMRN2	79812	ENSG00000173269	8.12	1.96	0.27	7.31	2.59e-13	6.5e-12
HIST1H3I	8354	ENSG00000275379	10.19	1.94	0.35	5.49	4.08e-08	5.69e-07
SLC46A3	283537	ENSG00000139508	6.7	1.94	0.27	7.09	1.37e-12	3.19e-11
SAMD11	148398	ENSG00000187634	22.19	1.94	0.28	6.9	5.18e-12	1.14e-10
SNORA54	677833	ENSG00000207008	186.13	1.93	0.38	5.08	3.68e-07	4.45e-06
DNAH7	56171	ENSG00000118997	13.02	1.92	0.34	5.65	1.58e-08	2.34e-07
ANKRD55	79722	ENSG00000164512	7.13	1.92	0.32	5.92	3.14e-09	5.16e-08
SNORA84	100124534	ENSG00000239183	334.27	1.91	0.3	6.35	2.09e-10	3.95e-09
SDK2	54549	ENSG00000069188	6.11	1.91	0.37	5.12	3.04e-07	3.72e-06
PLA2R1	22925	ENSG00000153246	12.93	1.89	0.24	7.95	1.92e-15	5.84e-14
IL11	3589	ENSG00000095752	974.1	1.89	0.14	13.57	5.91e-42	8.86e-40
PDK4	5166	ENSG00000004799	6.06	1.89	0.32	5.92	3.27e-09	5.35e-08
SNORA50A	677830	ENSG00000206952	37.99	1.88	0.37	5.06	4.2e-07	5.04e-06
FCGRT	2217	ENSG00000104870	9.16	1.88	0.25	7.62	2.57e-14	7.01e-13
KYNU	8942	ENSG00000115919	11.5	1.87	0.33	5.67	1.39e-08	2.08e-07
CMYA5	202333	ENSG00000164309	9.36	1.86	0.39	4.8	1.63e-06	1.77e-05
APOL3	80833	ENSG00000128284	40.88	1.86	0.14	13.3	2.23e-40	3.14e-38
USH2A	7399	ENSG00000042781	11.19	1.86	0.36	5.14	2.82e-07	3.46e-06
SNORA26	677810	ENSG00000212588	49.22	1.84	0.35	5.3	1.17e-07	1.53e-06
FSIP2	401024	ENSG00000188738	9	1.84	0.4	4.65	3.31e-06	3.4e-05
SNORD94	692225	ENSG00000208772	218.88	1.84	0.38	4.83	1.35e-06	1.49e-05
LINC01583	101929690	ENSG00000259518	58.19	1.83	0.14	12.95	2.35e-38	2.96e-36
POT1-AS1	401398	ENSG00000224897	6.05	1.82	0.32	5.67	1.4e-08	2.09e-07
SNORD15B	114599	ENSG00000207445	624.29	1.82	0.32	5.61	2.02e-08	2.94e-07
CD82	3732	ENSG00000085117	227.24	1.82	0.12	15.34	3.83e-53	9.89e-51
IL32	9235	ENSG00000008517	8.55	1.81	0.3	6.03	1.63e-09	2.8e-08
WNT5B	81029	ENSG00000111186	14.48	1.8	0.21	8.53	1.47e-17	5.36e-16
CYP1A1	1543	ENSG00000140465	6.17	1.8	0.31	5.79	7.15e-09	1.11e-07
LURAP1L	286343	ENSG00000153714	23.23	1.8	0.16	11.05	2.28e-28	1.67e-26
KCNJ15	3772	ENSG00000157551	5.36	1.8	0.38	4.78	1.77e-06	1.91e-05
ACSL5	51703	ENSG00000197142	6.68	1.79	0.29	6.11	9.71e-10	1.7e-08
LAMB4	22798	ENSG00000091128	6.17	1.79	0.4	4.51	6.6e-06	6.38e-05
PTPRO	5800	ENSG00000151490	5.52	1.79	0.4	4.47	7.73e-06	7.38e-05
USHBP1	83878	ENSG00000130307	5.28	1.79	0.35	5.17	2.31e-07	2.89e-06
RNVU1-18	26863	ENSG00000206737	21.92	1.78	0.4	4.51	6.51e-06	6.3e-05
RNF144B	255488	ENSG00000137393	10.35	1.78	0.24	7.29	3.06e-13	7.6e-12
CEACAM1	634	ENSG00000079385	10.66	1.78	0.25	7.14	9.62e-13	2.28e-11
RASIP1	54922	ENSG00000105538	6.08	1.78	0.3	6	1.95e-09	3.3e-08
RUNX1T1	862	ENSG00000079102	10.79	1.78	0.24	7.56	3.98e-14	1.07e-12
KLRD1	3824	ENSG00000134539	7.07	1.77	0.4	4.45	8.61e-06	8.13e-05
RNU5B-1	26832	ENSG00000200156	102.62	1.77	0.35	5.06	4.19e-07	5.03e-06
SNORA12	677800	ENSG00000212464	3218.91	1.76	0.33	5.42	5.94e-08	8.1e-07
DNAH10	196385	ENSG00000197653	6.67	1.76	0.4	4.39	1.13e-05	0.000104
UNC5B	219699	ENSG00000107731	5.84	1.76	0.31	5.58	2.42e-08	3.48e-07
CDH8	1006	ENSG00000150394	10.12	1.75	0.35	5.07	3.94e-07	4.75e-06
SNORA20	677806	ENSG00000207392	111.59	1.75	0.39	4.44	9.07e-06	8.52e-05
SNORA49	677829	ENSG00000208892	497.44	1.74	0.24	7.32	2.39e-13	6.04e-12
DCSTAMP	81501	ENSG00000164935	7.61	1.74	0.27	6.44	1.22e-10	2.37e-09
FAM83F	113828	ENSG00000133477	6	1.74	0.4	4.35	1.37e-05	0.000124
TMEM154	201799	ENSG00000170006	5.49	1.73	0.34	5.11	3.29e-07	4.01e-06
RNVU1-1	101954273	ENSG00000207340	18.6	1.73	0.39	4.44	8.83e-06	8.31e-05
SNORD89	692205	ENSG00000212283	27.24	1.73	0.25	6.99	2.73e-12	6.2e-11
COBL	23242	ENSG00000106078	6.68	1.73	0.4	4.34	1.44e-05	0.000129
RYR1	6261	ENSG00000196218	5.61	1.73	0.39	4.39	1.15e-05	0.000105
MIR3609	100500819	ENSG00000266019	69.87	1.73	0.13	13.55	7.85e-42	1.17e-39
MIR6738	102465442	ENSG00000277817	5.2	1.72	0.32	5.33	1e-07	1.32e-06
HHIPL2	79802	ENSG00000143512	5.43	1.72	0.31	5.58	2.44e-08	3.5e-07
ALS2CL	259173	ENSG00000178038	5.83	1.72	0.3	5.68	1.34e-08	2.01e-07
DGKE	8526	ENSG00000153933	7.2	1.71	0.31	5.52	3.47e-08	4.87e-07
APOL6	80830	ENSG00000221963	58.32	1.7	0.12	14.52	8.48e-48	1.68e-45
VTRNA1-1	56664	ENSG00000199990	16.01	1.7	0.39	4.37	1.24e-05	0.000113
PLCL1	5334	ENSG00000115896	5.66	1.7	0.38	4.46	8.26e-06	7.83e-05
PART1	25859	ENSG00000152931	5.84	1.7	0.37	4.6	4.26e-06	4.28e-05
HIST4H4	121504	ENSG00000197837	52	1.7	0.32	5.26	1.41e-07	1.81e-06
FSTL3	10272	ENSG00000070404	154.81	1.7	0.1	17.79	8.41e-71	3.81e-68
HTR1D	3352	ENSG00000179546	6.59	1.69	0.29	5.9	3.56e-09	5.8e-08
SCUBE1	80274	ENSG00000159307	6.09	1.69	0.4	4.26	2.03e-05	0.000176
BST2	684	ENSG00000130303	5.12	1.69	0.31	5.42	5.9e-08	8.06e-07
NLRP1	22861	ENSG00000091592	10.82	1.69	0.26	6.43	1.31e-10	2.53e-09
C10orf11	83938	ENSG00000148655	5.14	1.68	0.3	5.58	2.44e-08	3.5e-07
HHIP	64399	ENSG00000164161	26.85	1.68	0.17	9.9	4.06e-23	2.14e-21
DNAH3	55567	ENSG00000158486	7.14	1.68	0.4	4.23	2.33e-05	0.000199
EGFL7	51162	ENSG00000172889	25.45	1.68	0.28	6.05	1.42e-09	2.45e-08
RNVU1-17	101954269	ENSG00000207349	40.35	1.68	0.39	4.31	1.63e-05	0.000144
TM4SF19	116211	ENSG00000145107	9.87	1.68	0.26	6.52	6.93e-11	1.38e-09
S100A4	6275	ENSG00000196154	238.87	1.68	0.17	10.15	3.48e-24	1.96e-22
PLCG2	5336	ENSG00000197943	10.81	1.68	0.26	6.41	1.41e-10	2.73e-09
PATL2	197135	ENSG00000229474	5.83	1.67	0.32	5.16	2.41e-07	3e-06
PTGES	9536	ENSG00000148344	437.86	1.67	0.13	12.95	2.28e-38	2.89e-36
EPHA7	2045	ENSG00000135333	26.33	1.67	0.19	8.67	4.25e-18	1.62e-16
SMAD9	4093	ENSG00000120693	24.14	1.67	0.17	9.77	1.54e-22	7.79e-21
SNORD104	692227	ENSG00000199753	260.89	1.67	0.16	10.16	2.86e-24	1.62e-22
BHLHE40	8553	ENSG00000134107	106.31	1.67	0.13	13.24	5.19e-40	7.13e-38
SLC40A1	30061	ENSG00000138449	10.67	1.66	0.22	7.59	3.25e-14	8.76e-13
LINC00324	284029	ENSG00000178977	65.22	1.66	0.22	7.67	1.68e-14	4.7e-13
PAPLN	89932	ENSG00000100767	12.22	1.65	0.22	7.57	3.66e-14	9.84e-13
SCARNA14	692149	ENSG00000252712	26.74	1.65	0.38	4.35	1.39e-05	0.000125
SPAG17	200162	ENSG00000155761	6.26	1.65	0.34	4.84	1.28e-06	1.43e-05
COL5A3	50509	ENSG00000080573	104.18	1.64	0.08	20.85	1.61e-96	1.3e-93
SCARNA13	677768	ENSG00000252481	2722.41	1.64	0.32	5.18	2.21e-07	2.77e-06
EDN1	1906	ENSG00000078401	66.89	1.64	0.19	8.61	7.38e-18	2.75e-16
MERTK	10461	ENSG00000153208	5.19	1.64	0.36	4.56	5.09e-06	5.02e-05
SNORA2A	677793	ENSG00000206612	12.67	1.64	0.35	4.67	2.98e-06	3.08e-05
SNORA71D	677840	ENSG00000200354	563.82	1.63	0.35	4.62	3.77e-06	3.82e-05
SNORA71C	677839	ENSG00000201512	160.39	1.63	0.27	5.98	2.29e-09	3.85e-08
DUXAP10	503639	ENSG00000225210	10.75	1.63	0.25	6.57	5.03e-11	1.01e-09
SNORA14B	677802	ENSG00000207181	34.12	1.63	0.36	4.45	8.47e-06	8.01e-05
ALPK2	115701	ENSG00000198796	12.79	1.62	0.25	6.56	5.55e-11	1.11e-09
CHRM2	1129	ENSG00000181072	6.67	1.62	0.37	4.38	1.2e-05	0.000109
DAPK2	23604	ENSG00000035664	7.24	1.62	0.34	4.73	2.19e-06	2.33e-05
SCARF1	8578	ENSG00000074660	5.1	1.62	0.29	5.56	2.73e-08	3.89e-07
IGFBP7	3490	ENSG00000163453	69.75	1.62	0.21	7.65	1.95e-14	5.4e-13
SPHK1	8877	ENSG00000176170	62.36	1.61	0.13	11.94	6.94e-33	6.59e-31
CAPG	822	ENSG00000042493	9.87	1.61	0.22	7.49	7.09e-14	1.86e-12
SCARNA11	677780	ENSG00000251898	10.2	1.61	0.38	4.24	2.23e-05	0.000191
SCARNA22	677770	ENSG00000249784	299.68	1.61	0.24	6.76	1.38e-11	2.92e-10
SCARNA3	677679	ENSG00000252906	17.33	1.6	0.37	4.29	1.76e-05	0.000155
CFTR	1080	ENSG00000001626	5.29	1.6	0.39	4.09	4.37e-05	0.00035
WDR86	349136	ENSG00000187260	7.46	1.59	0.27	5.96	2.53e-09	4.22e-08
LRP1B	53353	ENSG00000168702	14.48	1.59	0.31	5.09	3.68e-07	4.45e-06
LOC100128494	100128494	ENSG00000251143	14.74	1.58	0.26	6	2.02e-09	3.41e-08
SNORA71A	26777	ENSG00000225091	1119.79	1.58	0.28	5.57	2.6e-08	3.71e-07
SNORD9	692053	ENSG00000199436	8.35	1.58	0.39	4.04	5.42e-05	0.000423
SNORD46	94161	ENSG00000200913	75.21	1.58	0.3	5.27	1.33e-07	1.73e-06
ADAMTS5	11096	ENSG00000154736	6.54	1.58	0.33	4.8	1.6e-06	1.75e-05
OASL	8638	ENSG00000135114	18.57	1.57	0.22	7.02	2.24e-12	5.12e-11
IMPG2	50939	ENSG00000081148	5.29	1.57	0.4	3.97	7.22e-05	0.000544
MCF2L2	23101	ENSG00000053524	8.62	1.57	0.37	4.3	1.71e-05	0.000151
HEY1	23462	ENSG00000164683	37.53	1.57	0.16	9.65	4.88e-22	2.41e-20
SCARNA23	677773	ENSG00000251869	7.76	1.57	0.38	4.13	3.63e-05	0.000296
CFAP54	144535	ENSG00000188596	11.99	1.57	0.27	5.83	5.54e-09	8.75e-08
SHF	90525	ENSG00000138606	102.71	1.56	0.32	4.9	9.62e-07	1.1e-05
HIST1H4I	8294	ENSG00000276180	31.71	1.56	0.25	6.17	7.04e-10	1.26e-08
IL3RA	3563	ENSG00000185291	8.01	1.56	0.29	5.48	4.35e-08	6.04e-07
LCP2	3937	ENSG00000043462	5.27	1.56	0.31	5.09	3.5e-07	4.25e-06
SNORA75	654321	ENSG00000206885	51.55	1.56	0.32	4.86	1.19e-06	1.34e-05
LINC01060	401164	ENSG00000249378	7.35	1.54	0.25	6.22	4.83e-10	8.79e-09
CA11	770	ENSG00000063180	8.92	1.54	0.27	5.65	1.62e-08	2.39e-07
COL1A1	1277	ENSG00000108821	13.96	1.54	0.25	6.1	1.03e-09	1.8e-08
VTRNA1-3	56662	ENSG00000202515	189.22	1.54	0.28	5.41	6.37e-08	8.65e-07
MYO5C	55930	ENSG00000128833	5.6	1.54	0.39	3.9	9.43e-05	0.00069
SNORD100	594838	ENSG00000221500	57.03	1.54	0.21	7.48	7.54e-14	1.97e-12
PPP1R14C	81706	ENSG00000198729	21.64	1.54	0.18	8.39	4.96e-17	1.74e-15
SNORD8	319103	ENSG00000200785	7.53	1.53	0.37	4.17	3.02e-05	0.000251
ZMIZ1-AS1	283050	ENSG00000224596	5.96	1.53	0.26	5.97	2.31e-09	3.87e-08
TMSB4X	7114	ENSG00000205542	3776.4	1.52	0.14	10.62	2.37e-26	1.58e-24
ADD2	119	ENSG00000075340	6.88	1.52	0.38	4.01	5.97e-05	0.00046
RORA	6095	ENSG00000069667	7.72	1.52	0.39	3.86	0.000114	0.000812
DGKI	9162	ENSG00000157680	20.57	1.51	0.29	5.21	1.87e-07	2.37e-06
LRRC2	79442	ENSG00000163827	7	1.51	0.27	5.64	1.71e-08	2.52e-07
SRRM3	222183	ENSG00000177679	8.08	1.51	0.26	5.92	3.2e-09	5.25e-08
SNORA38B	100124536	ENSG00000200394	45.89	1.51	0.32	4.77	1.86e-06	2e-05
MUC12	10071	ENSG00000205277	6.12	1.5	0.4	3.75	0.000174	0.00118
LOC101928782	101928782	ENSG00000224865	9.61	1.5	0.23	6.58	4.64e-11	9.38e-10
SP140	11262	ENSG00000079263	6.16	1.5	0.31	4.79	1.65e-06	1.79e-05
SNORA80B	100302743	ENSG00000206633	39.09	1.5	0.37	4.01	6e-05	0.000462
DOCK2	1794	ENSG00000134516	13.22	1.5	0.23	6.58	4.8e-11	9.68e-10
DNAH5	1767	ENSG00000039139	16.13	1.5	0.29	5.23	1.65e-07	2.11e-06
SNORA7B	677797	ENSG00000207088	73.41	1.5	0.35	4.32	1.54e-05	0.000137
C1orf61	10485	ENSG00000125462	5.33	1.5	0.38	3.93	8.53e-05	0.000631
GPRIN3	285513	ENSG00000185477	5.1	1.49	0.37	4.02	5.7e-05	0.000442
FAM217A	222826	ENSG00000145975	8.28	1.49	0.24	6.13	8.89e-10	1.57e-08
HIST1H4A	8359	ENSG00000278637	2226.9	1.49	0.22	6.91	4.82e-12	1.07e-10
SCARNA7	677767	ENSG00000238741	14368.2	1.49	0.19	7.81	5.78e-15	1.67e-13
PLEKHG4B	153478	ENSG00000153404	8.9	1.49	0.31	4.79	1.69e-06	1.83e-05
KSR2	283455	ENSG00000171435	5.65	1.49	0.4	3.76	0.000171	0.00116
LAMA3	3909	ENSG00000053747	5.78	1.49	0.37	4.05	5.12e-05	0.000402
PALD1	27143	ENSG00000107719	6.77	1.48	0.29	5.07	4.02e-07	4.83e-06
CRIPT	9419	ENSG00000119878	233.84	1.48	0.08	17.73	2.66e-70	1.19e-67
NMRK1	54981	ENSG00000106733	7.02	1.48	0.25	6.02	1.74e-09	2.97e-08
ST8SIA1	6489	ENSG00000111728	19.1	1.48	0.25	5.94	2.79e-09	4.64e-08
IL15	3600	ENSG00000164136	6.76	1.48	0.3	4.93	8.36e-07	9.59e-06
MACROD2	140733	ENSG00000172264	7.82	1.48	0.37	4.02	5.81e-05	0.000449
S100A2	6273	ENSG00000196754	116.93	1.48	0.11	13.29	2.59e-40	3.62e-38
SNORA46	677827	ENSG00000207493	85.55	1.48	0.4	3.7	0.000214	0.00141
CSMD2	114784	ENSG00000121904	6.98	1.47	0.39	3.74	0.000185	0.00124
COL1A2	1278	ENSG00000164692	5.73	1.47	0.39	3.75	0.00018	0.00121
ROBO2	6092	ENSG00000185008	6.3	1.47	0.39	3.77	0.000163	0.00111
LINC00243	401247	ENSG00000214894	5.28	1.47	0.28	5.25	1.48e-07	1.91e-06
HIST1H4K	8362	ENSG00000273542	45.82	1.47	0.32	4.58	4.62e-06	4.6e-05
LOC400499	400499	ENSG00000188897	7.38	1.46	0.33	4.41	1.04e-05	9.62e-05
ABCA3	21	ENSG00000167972	5.33	1.46	0.32	4.52	6.25e-06	6.07e-05
SLC11A1	6556	ENSG00000018280	5.82	1.46	0.32	4.54	5.75e-06	5.63e-05
KLHL3	26249	ENSG00000146021	10.35	1.46	0.23	6.43	1.25e-10	2.43e-09
MYO7B	4648	ENSG00000169994	7.4	1.46	0.28	5.21	1.92e-07	2.43e-06
GFAP	2670	ENSG00000131095	7.44	1.45	0.3	4.84	1.29e-06	1.44e-05
DUSP1	1843	ENSG00000120129	312.73	1.45	0.19	7.55	4.31e-14	1.15e-12
CTSS	1520	ENSG00000163131	8.28	1.44	0.24	5.94	2.94e-09	4.85e-08
SCARNA18	677765	ENSG00000238835	24.08	1.44	0.37	3.9	9.64e-05	0.000703
CLDN1	9076	ENSG00000163347	6.92	1.43	0.36	3.96	7.55e-05	0.000566
GALNT4	8693	ENSG00000257594	12.62	1.43	0.19	7.72	1.12e-14	3.17e-13
LINC01615	101929484	ENSG00000223485	11.95	1.43	0.23	6.18	6.23e-10	1.12e-08
MUC6	4588	ENSG00000184956	5.4	1.43	0.39	3.65	0.000259	0.00166
NTRK3	4916	ENSG00000140538	9.22	1.43	0.4	3.58	0.000345	0.00213
SLC12A1	6557	ENSG00000074803	5.05	1.43	0.4	3.56	0.000367	0.00224
FAM26E	254228	ENSG00000178033	5.74	1.42	0.34	4.22	2.44e-05	0.000207
SNORA5A	654319	ENSG00000206838	435.25	1.42	0.29	4.93	8.26e-07	9.49e-06
LEPR	3953	ENSG00000116678	26.15	1.42	0.21	6.74	1.59e-11	3.37e-10
TCP11L2	255394	ENSG00000166046	25.69	1.42	0.18	8.1	5.61e-16	1.78e-14
PKD1L2	114780	ENSG00000166473	9.09	1.42	0.35	4.01	5.98e-05	0.000461
MAFK	7975	ENSG00000198517	123.42	1.42	0.09	15.92	4.37e-57	1.32e-54
GABPB2	126626	ENSG00000143458	7.18	1.41	0.31	4.58	4.76e-06	4.73e-05
HIST1H3J	8356	ENSG00000197153	8.47	1.41	0.35	4.01	6.13e-05	0.000471
BCYRN1	618	ENSG00000236824	12.86	1.41	0.24	5.88	4.06e-09	6.55e-08
HSPE1	3336	ENSG00000115541	645.33	1.41	0.08	16.97	1.33e-64	4.9e-62
CPT1C	126129	ENSG00000169169	7.59	1.4	0.26	5.38	7.62e-08	1.02e-06
RNY1	6084	ENSG00000201098	2073.32	1.4	0.37	3.8	0.000145	0.00101
SNHG5	387066	ENSG00000203875	1017.63	1.4	0.08	17.01	6.52e-65	2.43e-62
RNU6ATAC	100151684	ENSG00000221676	147.67	1.4	0.39	3.61	0.000302	0.00189
CCDC168	643677	ENSG00000175820	5.7	1.39	0.4	3.48	0.000495	0.00289
CCL20	6364	ENSG00000115009	6.26	1.39	0.28	5.05	4.39e-07	5.25e-06
RNY3	6085	ENSG00000202354	10.68	1.39	0.36	3.88	0.000106	0.000761
THSD7A	221981	ENSG00000005108	10.59	1.39	0.29	4.77	1.86e-06	2e-05
PTPN6	5777	ENSG00000111679	5.79	1.39	0.32	4.29	1.75e-05	0.000154
SNHG8	100093630	ENSG00000269893	405.93	1.39	0.13	10.54	5.37e-26	3.46e-24
MAPK13	5603	ENSG00000156711	5.05	1.39	0.35	3.95	7.87e-05	0.000588
LOC101927482	101927482	ENSG00000229056	18.1	1.39	0.18	7.81	5.7e-15	1.65e-13
DNAH6	1768	ENSG00000115423	8.74	1.38	0.38	3.66	0.000257	0.00165
SNORD1B	677849	ENSG00000199961	6.25	1.38	0.31	4.54	5.68e-06	5.57e-05
ARHGAP27	201176	ENSG00000159314	5.62	1.38	0.3	4.56	5.21e-06	5.13e-05
STON1	11037	ENSG00000243244	23.53	1.38	0.17	8.06	7.78e-16	2.45e-14
SCARNA20	677681	ENSG00000252577	11.99	1.38	0.35	3.99	6.63e-05	0.000504
SNORD17	692086	ENSG00000212232	14484.6	1.38	0.4	3.48	0.000507	0.00294
NRCAM	4897	ENSG00000091129	5.84	1.38	0.37	3.7	0.000213	0.0014
PALMD	54873	ENSG00000099260	14.6	1.38	0.23	6.05	1.42e-09	2.44e-08
LINC00649	100506334	ENSG00000237945	12.59	1.38	0.24	5.75	8.87e-09	1.36e-07
MCTP2	55784	ENSG00000140563	10.17	1.38	0.33	4.19	2.82e-05	0.000236
DNAH12	201625	ENSG00000174844	6.4	1.38	0.4	3.48	0.000504	0.00293
STAB2	55576	ENSG00000136011	6.46	1.37	0.36	3.79	0.000152	0.00104
FES	2242	ENSG00000182511	5.01	1.37	0.34	3.97	7.11e-05	0.000537
CFAP70	118491	ENSG00000156042	5.1	1.37	0.35	3.9	9.73e-05	0.000708
LOC100132147	100132147	ENSG00000233421	66.49	1.37	0.28	4.8	1.57e-06	1.72e-05
FLG2	388698	ENSG00000143520	6.96	1.37	0.38	3.59	0.000333	0.00206
RAPGEF4	11069	ENSG00000091428	6.18	1.37	0.33	4.18	2.9e-05	0.000242
NTN4	59277	ENSG00000074527	57.16	1.36	0.15	9.28	1.69e-20	7.6e-19
SNORD7	692076	ENSG00000207297	5.73	1.36	0.32	4.31	1.63e-05	0.000144
SNORD12	692057	ENSG00000212304	78.21	1.36	0.24	5.59	2.25e-08	3.24e-07
GRK3	157	ENSG00000100077	5.72	1.36	0.38	3.57	0.000358	0.00219
EMG1	10436	ENSG00000126749	162.63	1.36	0.1	14.19	1.08e-45	1.94e-43
URAHP	100130015	ENSG00000222019	12.3	1.35	0.27	4.98	6.32e-07	7.41e-06
HECW2	57520	ENSG00000138411	26.51	1.35	0.2	6.86	7.11e-12	1.55e-10
PRDX1	5052	ENSG00000117450	5653.45	1.35	0.15	8.84	9.33e-19	3.74e-17
DLGAP1	9229	ENSG00000170579	5.87	1.35	0.35	3.85	0.00012	0.000847
RNU5A-1	26831	ENSG00000199568	410.77	1.35	0.38	3.57	0.000352	0.00216
OBSCN	84033	ENSG00000154358	12.06	1.35	0.37	3.61	0.000306	0.00192
FAM179A	165186	ENSG00000189350	7.46	1.34	0.4	3.36	0.000786	0.00427
MIAT	440823	ENSG00000225783	12.01	1.34	0.21	6.47	9.96e-11	1.95e-09
SNORA74A	26821	ENSG00000200959	702.36	1.34	0.4	3.35	0.00081	0.00437
HNMT	3176	ENSG00000150540	5.42	1.34	0.32	4.19	2.82e-05	0.000236
SCG5	6447	ENSG00000166922	12.47	1.34	0.24	5.65	1.56e-08	2.32e-07
RAET1E	135250	ENSG00000164520	5.63	1.34	0.26	5.19	2.12e-07	2.66e-06
EPB41L4A	64097	ENSG00000129595	8.45	1.34	0.31	4.35	1.36e-05	0.000123
SNORD82	25826	ENSG00000202400	27.08	1.34	0.21	6.25	4.23e-10	7.76e-09
CCDC146	57639	ENSG00000135205	7.31	1.34	0.34	3.97	7.2e-05	0.000543
HIST3H2BB	128312	ENSG00000196890	151.91	1.33	0.21	6.27	3.68e-10	6.78e-09
SNORD116-14	100033426	ENSG00000206621	17.46	1.33	0.28	4.75	1.99e-06	2.13e-05
NFASC	23114	ENSG00000163531	7.87	1.33	0.39	3.42	0.000627	0.00353
FHAD1	114827	ENSG00000142621	5.19	1.33	0.4	3.37	0.000764	0.00416
SNORD105B	100113382	ENSG00000238531	18.42	1.33	0.26	5.09	3.66e-07	4.43e-06
SNORD83A	116937	ENSG00000209482	22.64	1.33	0.24	5.48	4.16e-08	5.8e-07
CFAP57	149465	ENSG00000243710	5.87	1.33	0.31	4.33	1.47e-05	0.000132
SNORD60	26788	ENSG00000206630	50.09	1.33	0.22	6.04	1.56e-09	2.68e-08
ABAT	18	ENSG00000183044	6.07	1.32	0.33	3.96	7.47e-05	0.000561
TGFBR1	7046	ENSG00000106799	261.93	1.32	0.18	7.41	1.31e-13	3.37e-12
CFLAR-AS1	65072	ENSG00000226312	5.79	1.32	0.28	4.71	2.46e-06	2.58e-05
FAM72D	728833	ENSG00000215784	5.35	1.32	0.28	4.62	3.85e-06	3.9e-05
MGAT4C	25834	ENSG00000182050	6.73	1.31	0.38	3.42	0.000622	0.00351
HCAR1	27198	ENSG00000196917	6.26	1.31	0.29	4.46	8.35e-06	7.91e-05
POLE4	56655	ENSG00000115350	398.71	1.31	0.17	7.63	2.31e-14	6.35e-13
SYT17	51760	ENSG00000103528	7.22	1.31	0.31	4.2	2.67e-05	0.000225
SNORD59A	26789	ENSG00000207031	10.93	1.31	0.27	4.81	1.54e-06	1.69e-05
PSMC3	5702	ENSG00000165916	3451.91	1.31	0.11	11.99	4.21e-33	4.02e-31
PTPRN	5798	ENSG00000054356	6.71	1.3	0.29	4.43	9.43e-06	8.84e-05
UBB	7314	ENSG00000170315	1697.61	1.3	0.18	7.42	1.13e-13	2.93e-12
RASD2	23551	ENSG00000100302	65.18	1.3	0.11	12.02	2.81e-33	2.7e-31
COX6C	1345	ENSG00000164919	757.46	1.3	0.07	17.51	1.25e-68	5.22e-66
LINC01623	401242	ENSG00000225595	22.74	1.3	0.18	7.23	4.74e-13	1.15e-11
ONECUT2	9480	ENSG00000119547	6.7	1.3	0.37	3.53	0.000414	0.00248
IER3	8870	ENSG00000137331	8.02	1.29	0.29	4.47	7.68e-06	7.34e-05
SNORA28	677811	ENSG00000272533	38.21	1.29	0.33	3.9	9.45e-05	0.000691
HIST1H4J	8363	ENSG00000197238	155.63	1.29	0.26	5.01	5.51e-07	6.51e-06
RN7SL2	378706	ENSG00000274012	124168	1.29	0.33	3.85	0.000116	0.000829
CP	1356	ENSG00000047457	6.88	1.29	0.28	4.63	3.61e-06	3.67e-05
KIF21B	23046	ENSG00000116852	90.18	1.29	0.1	12.3	9.54e-35	9.93e-33
SMAD6	4091	ENSG00000137834	108.33	1.28	0.11	11.68	1.62e-31	1.41e-29
ADRB1	153	ENSG00000043591	5.91	1.28	0.27	4.71	2.45e-06	2.58e-05
MYO1G	64005	ENSG00000136286	5.64	1.28	0.39	3.33	0.000884	0.00471
PET100	100131801	ENSG00000229833	116	1.28	0.09	14.43	3.59e-47	6.75e-45
ABCA17P	650655	ENSG00000238098	5.06	1.28	0.36	3.52	0.000435	0.00259
CD226	10666	ENSG00000150637	5.54	1.28	0.39	3.29	0.001	0.00521
SCARNA6	677772	ENSG00000251791	5946.55	1.27	0.38	3.34	0.000843	0.00453
SNORA80E	677823	ENSG00000207475	39.66	1.27	0.38	3.37	0.000744	0.00408
CDC26	246184	ENSG00000176386	17.59	1.27	0.26	4.85	1.25e-06	1.4e-05
BIRC3	330	ENSG00000023445	62.48	1.27	0.33	3.89	0.000102	0.000737
SLC44A5	204962	ENSG00000137968	5.13	1.27	0.34	3.75	0.000178	0.0012
CRYAB	1410	ENSG00000109846	20.84	1.27	0.18	6.89	5.57e-12	1.22e-10
CCDC141	285025	ENSG00000163492	5.36	1.27	0.38	3.33	0.000869	0.00464
SCARNA21	677763	ENSG00000252835	2859.84	1.26	0.24	5.27	1.34e-07	1.73e-06
SELENOK	58515	ENSG00000113811	572.45	1.26	0.17	7.55	4.37e-14	1.17e-12
ADAMTS9-AS2	100507098	ENSG00000241684	5.37	1.26	0.37	3.37	0.000744	0.00408
WBP2NL	164684	ENSG00000183066	5.13	1.26	0.31	4.12	3.84e-05	0.000312
CCDC149	91050	ENSG00000181982	39.71	1.26	0.12	10.77	4.83e-27	3.32e-25
CHL1	10752	ENSG00000134121	5.78	1.26	0.39	3.23	0.00124	0.00621
YPEL2	388403	ENSG00000175155	37.16	1.26	0.13	9.37	7.56e-21	3.49e-19
KIF6	221458	ENSG00000164627	12.5	1.26	0.25	4.99	5.96e-07	7.02e-06
TMOD2	29767	ENSG00000128872	23.61	1.25	0.17	7.45	9.22e-14	2.39e-12
H2AFZ	3015	ENSG00000164032	1914.63	1.25	0.11	11.29	1.4e-29	1.11e-27
CDH23	64072	ENSG00000107736	7.34	1.25	0.32	3.96	7.58e-05	0.000568
PKD1L1	168507	ENSG00000158683	14.27	1.25	0.27	4.58	4.74e-06	4.71e-05
TLCD2	727910	ENSG00000185561	14.17	1.25	0.21	5.84	5.27e-09	8.35e-08
TTC39A	22996	ENSG00000085831	7.89	1.25	0.31	4.06	4.84e-05	0.000383
PRR5L	79899	ENSG00000135362	23.55	1.25	0.16	7.76	8.54e-15	2.44e-13
ABCB5	340273	ENSG00000004846	5.35	1.25	0.38	3.29	0.001	0.00521
AGTR1	185	ENSG00000144891	6.16	1.24	0.27	4.62	3.9e-06	3.95e-05
TMC6	11322	ENSG00000141524	11.85	1.24	0.21	5.81	6.09e-09	9.57e-08
LXN	56925	ENSG00000079257	7.61	1.24	0.25	5.05	4.48e-07	5.35e-06
ABCA12	26154	ENSG00000144452	5.13	1.24	0.4	3.09	0.00197	0.00908
TGFB2	7042	ENSG00000092969	10.52	1.24	0.26	4.73	2.28e-06	2.41e-05
STAG3L5P	101735302	ENSG00000242294	75.53	1.24	0.1	12.46	1.18e-35	1.27e-33
CA5B	11238	ENSG00000169239	169.86	1.23	0.06	20.47	3.82e-93	2.88e-90
AADACP1	201651	ENSG00000240602	20.52	1.23	0.2	6.23	4.8e-10	8.75e-09
PKDREJ	10343	ENSG00000130943	6.58	1.23	0.34	3.58	0.000338	0.00208
FOXP2	93986	ENSG00000128573	9.5	1.23	0.4	3.07	0.00216	0.00977
INO80C	125476	ENSG00000153391	26.42	1.22	0.14	8.62	6.83e-18	2.55e-16
CFH	3075	ENSG00000000971	8.88	1.22	0.3	4.06	4.9e-05	0.000387
ID4	3400	ENSG00000172201	166.38	1.22	0.15	7.96	1.77e-15	5.42e-14
SNHG25	105376843	ENSG00000266402	31.29	1.22	0.16	7.76	8.19e-15	2.34e-13
GRIA4	2893	ENSG00000152578	5.46	1.22	0.36	3.34	0.000839	0.00451
GCNT2	2651	ENSG00000111846	17.17	1.22	0.22	5.46	4.64e-08	6.42e-07
FOXO4	4303	ENSG00000184481	20.54	1.22	0.19	6.31	2.82e-10	5.28e-09
LOC105377105	105377105	ENSG00000244161	10.84	1.22	0.2	6.06	1.35e-09	2.32e-08
N4BP3	23138	ENSG00000145911	8.62	1.22	0.22	5.45	5.13e-08	7.07e-07
ABI3BP	25890	ENSG00000154175	11.54	1.22	0.35	3.5	0.000474	0.00278
DLG2	1740	ENSG00000150672	8.17	1.22	0.33	3.69	0.000221	0.00145
EPB41L3	23136	ENSG00000082397	5.04	1.21	0.37	3.31	0.000946	0.00497
SARNP	84324	ENSG00000205323	11.29	1.21	0.24	5.15	2.64e-07	3.27e-06
EFCAB5	374786	ENSG00000176927	6.96	1.21	0.34	3.57	0.000353	0.00216
SNORD37	26812	ENSG00000206775	5.27	1.21	0.32	3.76	0.000169	0.00115
PPP2R2B	5521	ENSG00000156475	5	1.2	0.35	3.42	0.000637	0.00357
CXCL2	2920	ENSG00000081041	6.21	1.2	0.37	3.26	0.00113	0.00576
PDE11A	50940	ENSG00000128655	5.39	1.2	0.4	3.02	0.00255	0.0112
GUCY1A2	2977	ENSG00000152402	9.97	1.2	0.29	4.13	3.61e-05	0.000295
SNORA74B	677841	ENSG00000212402	280.39	1.2	0.4	3.01	0.0026	0.0114
EDIL3	10085	ENSG00000164176	14.04	1.2	0.27	4.41	1.04e-05	9.62e-05
IFI44L	10964	ENSG00000137959	5.65	1.2	0.4	3	0.00273	0.0118
SSPO	23145	ENSG00000197558	6.72	1.2	0.38	3.15	0.00161	0.00766
SNORA2B	677794	ENSG00000207313	113.4	1.2	0.39	3.04	0.00234	0.0104
ABCA1	19	ENSG00000165029	56.8	1.2	0.22	5.34	9.06e-08	1.2e-06
YY1AP1	55249	ENSG00000163374	348.13	1.2	0.22	5.48	4.26e-08	5.92e-07
LSMEM1	286006	ENSG00000181016	6.81	1.2	0.28	4.28	1.83e-05	0.00016
LBH	81606	ENSG00000213626	36.71	1.2	0.23	5.16	2.46e-07	3.06e-06
ADGRV1	84059	ENSG00000164199	21.2	1.2	0.37	3.28	0.00104	0.00539
RAB27B	5874	ENSG00000041353	66.56	1.2	0.2	5.89	3.96e-09	6.4e-08
ZFAND4	93550	ENSG00000172671	5.26	1.19	0.27	4.38	1.16e-05	0.000107
CXCL8	3576	ENSG00000169429	371.79	1.19	0.1	12.21	2.91e-34	2.93e-32
SLCO1A2	6579	ENSG00000084453	5.22	1.19	0.39	3.05	0.00232	0.0103
PGF	5228	ENSG00000119630	8.95	1.19	0.25	4.84	1.29e-06	1.44e-05
COL18A1-AS1	378832	ENSG00000183535	12.09	1.19	0.21	5.57	2.61e-08	3.72e-07
STEAP2	261729	ENSG00000157214	7.23	1.19	0.37	3.24	0.00119	0.00601
RNA5S9	100169760	ENSG00000201321	6.17	1.18	0.4	2.96	0.0031	0.0131
LOC101928602	101928602	ENSG00000267201	8.98	1.18	0.27	4.39	1.13e-05	0.000104
BCO2	83875	ENSG00000197580	10.71	1.18	0.22	5.36	8.55e-08	1.14e-06
ESAM	90952	ENSG00000149564	11.32	1.18	0.25	4.79	1.68e-06	1.82e-05
PLA2G4C	8605	ENSG00000105499	21.21	1.18	0.18	6.39	1.67e-10	3.19e-09
FAM175A	84142	ENSG00000163322	20.56	1.18	0.16	7.5	6.55e-14	1.72e-12
SDR39U1	56948	ENSG00000100445	11.6	1.17	0.25	4.76	1.93e-06	2.06e-05
SKIDA1	387640	ENSG00000180592	35.31	1.17	0.14	8.15	3.53e-16	1.15e-14
PPFIBP2	8495	ENSG00000166387	5.81	1.17	0.32	3.63	0.000286	0.0018
SNORA23	677808	ENSG00000201998	2072.86	1.17	0.4	2.92	0.00352	0.0145
DNAJB9	4189	ENSG00000128590	118.14	1.17	0.11	10.53	6.33e-26	4.06e-24
FKBP3	2287	ENSG00000100442	274.76	1.16	0.12	9.97	2.13e-23	1.14e-21
ARHGDIB	397	ENSG00000111348	21.02	1.16	0.16	7.31	2.58e-13	6.47e-12
CDHR3	222256	ENSG00000128536	15.71	1.16	0.23	5.14	2.79e-07	3.43e-06
AGMAT	79814	ENSG00000116771	9.23	1.16	0.22	5.15	2.55e-07	3.17e-06
CCL19	6363	ENSG00000172724	7.52	1.16	0.39	2.96	0.00307	0.013
ZNF493	284443	ENSG00000196268	7.45	1.16	0.3	3.8	0.000147	0.00101
TSPAN9	10867	ENSG00000011105	289.87	1.16	0.13	8.9	5.75e-19	2.34e-17
ZCWPW2	152098	ENSG00000206559	5.16	1.16	0.3	3.79	0.000148	0.00102
LOC101927780	101927780	ENSG00000250548	8.95	1.15	0.23	5.05	4.41e-07	5.27e-06
NLRP3	114548	ENSG00000162711	12.99	1.15	0.21	5.57	2.62e-08	3.74e-07
FCRLA	84824	ENSG00000132185	13.03	1.15	0.22	5.26	1.45e-07	1.86e-06
PPP1R9A	55607	ENSG00000158528	15.29	1.15	0.28	4.13	3.55e-05	0.000291
PLXNA4	91584	ENSG00000221866	16.39	1.15	0.29	3.94	8.07e-05	0.000601
SCARNA1	677774	ENSG00000252947	145.1	1.15	0.4	2.9	0.00372	0.0152
ADCY2	108	ENSG00000078295	5.57	1.15	0.37	3.1	0.00196	0.00904
HIST1H2BE	8344	ENSG00000274290	8.77	1.15	0.32	3.54	0.000406	0.00244
ARRB1	408	ENSG00000137486	37.08	1.14	0.21	5.36	8.15e-08	1.09e-06
RN7SK	125050	ENSG00000202198	1.0118e+06	1.14	0.29	3.9	9.8e-05	0.000713
LONRF1	91694	ENSG00000154359	27.68	1.14	0.17	6.73	1.64e-11	3.47e-10
SEC61G	23480	ENSG00000132432	1780.35	1.14	0.13	8.63	6.39e-18	2.39e-16
HIST1H4B	8366	ENSG00000278705	9284.08	1.14	0.22	5.14	2.77e-07	3.41e-06
DNAH2	146754	ENSG00000183914	5.62	1.14	0.39	2.91	0.00363	0.0149
TAF13	6884	ENSG00000197780	350.81	1.14	0.06	19.12	1.81e-81	1.11e-78
YPEL1	29799	ENSG00000100027	6.79	1.14	0.26	4.32	1.55e-05	0.000138
GARNL3	84253	ENSG00000136895	6.08	1.14	0.33	3.41	0.00066	0.00368
IGFBP4	3487	ENSG00000141753	47.03	1.13	0.2	5.63	1.82e-08	2.66e-07
SNORA13	654322	ENSG00000238363	45.86	1.13	0.31	3.67	0.00024	0.00155
TAS1R3	83756	ENSG00000169962	8.81	1.13	0.27	4.24	2.25e-05	0.000192
FER1L5	90342	ENSG00000249715	5.96	1.13	0.36	3.15	0.00162	0.00771
PALM3	342979	ENSG00000187867	40.47	1.13	0.17	6.62	3.53e-11	7.21e-10
CYP51A1	1595	ENSG00000001630	92.62	1.13	0.16	7.12	1.07e-12	2.52e-11
OTUD7A	161725	ENSG00000169918	7.34	1.13	0.35	3.22	0.00126	0.0063
HIC1	3090	ENSG00000177374	21.5	1.13	0.16	6.94	3.93e-12	8.78e-11
GJA1	2697	ENSG00000152661	185.23	1.13	0.19	5.91	3.34e-09	5.45e-08
ESM1	11082	ENSG00000164283	56.2	1.12	0.24	4.64	3.42e-06	3.5e-05
PMAIP1	5366	ENSG00000141682	311.35	1.12	0.08	13.47	2.28e-41	3.32e-39
NFATC4	4776	ENSG00000100968	5.38	1.12	0.3	3.76	0.000168	0.00114
NTRK2	4915	ENSG00000148053	6.41	1.12	0.4	2.83	0.00466	0.0181
RNF121	55298	ENSG00000137522	100.73	1.12	0.1	11.51	1.19e-30	9.97e-29
ACACB	32	ENSG00000076555	11.41	1.12	0.29	3.83	0.000127	0.000893
SYTL4	94121	ENSG00000102362	8.69	1.12	0.26	4.24	2.24e-05	0.000192
GPR137C	283554	ENSG00000180998	6.63	1.12	0.26	4.25	2.13e-05	0.000184
NOTUM	147111	ENSG00000185269	8.47	1.12	0.23	4.82	1.47e-06	1.61e-05
MRPS18C	51023	ENSG00000163319	38.86	1.12	0.18	6.28	3.32e-10	6.16e-09
SNRPE	6635	ENSG00000182004	565.78	1.12	0.07	15.81	2.82e-56	8.06e-54
PAIP2B	400961	ENSG00000124374	7.81	1.12	0.24	4.59	4.38e-06	4.38e-05
SNORD116-19	727708	ENSG00000207460	35.45	1.12	0.25	4.53	5.99e-06	5.85e-05
MYH15	22989	ENSG00000144821	7.26	1.12	0.35	3.2	0.0014	0.00683
PINLYP	390940	ENSG00000234465	7.17	1.11	0.27	4.12	3.81e-05	0.000309
RTN1	6252	ENSG00000139970	5.02	1.11	0.3	3.66	0.000257	0.00165
OAS2	4939	ENSG00000111335	6.75	1.11	0.33	3.37	0.000747	0.00409
NMNAT2	23057	ENSG00000157064	22.1	1.11	0.19	5.88	4.15e-09	6.69e-08
TFPI	7035	ENSG00000003436	309.73	1.11	0.16	7.13	9.85e-13	2.33e-11
SLC9A9	285195	ENSG00000181804	6.45	1.11	0.31	3.55	0.000389	0.00235
ATP2C2	9914	ENSG00000064270	5.68	1.11	0.27	4.02	5.73e-05	0.000444
STARD4	134429	ENSG00000164211	97.75	1.11	0.16	6.81	9.44e-12	2.03e-10
LOC100507156	100507156	ENSG00000253837	17.3	1.11	0.19	5.97	2.42e-09	4.05e-08
BCAP31	10134	ENSG00000185825	635.68	1.1	0.15	7.24	4.33e-13	1.06e-11
SNORA53	677832	ENSG00000212443	1231.69	1.1	0.4	2.76	0.00577	0.0213
EPS8L1	54869	ENSG00000131037	16.62	1.1	0.18	6.09	1.1e-09	1.92e-08
CCDC30	728621	ENSG00000186409	10.97	1.1	0.31	3.51	0.000449	0.00266
ATP5I	521	ENSG00000169020	557.03	1.1	0.07	16.18	7.11e-59	2.29e-56
B4GALNT3	283358	ENSG00000139044	109.46	1.1	0.07	15.59	8.48e-55	2.32e-52
SNORA33	594839	ENSG00000200534	39.09	1.1	0.17	6.61	3.78e-11	7.7e-10
FSIP1	161835	ENSG00000150667	9.89	1.1	0.25	4.47	7.76e-06	7.4e-05
TRAPPC5	126003	ENSG00000181029	12.02	1.1	0.21	5.15	2.63e-07	3.25e-06
RYR3	6263	ENSG00000198838	13.19	1.1	0.37	3	0.0027	0.0117
CNTN4	152330	ENSG00000144619	23.44	1.1	0.23	4.84	1.31e-06	1.45e-05
SMAD7	4092	ENSG00000101665	75.89	1.09	0.09	12.6	2.09e-36	2.36e-34
LOC101928464	101928464	ENSG00000219665	12.65	1.09	0.22	5	5.82e-07	6.86e-06
ANXA9	8416	ENSG00000143412	37.79	1.09	0.19	5.84	5.14e-09	8.18e-08
FBXL13	222235	ENSG00000161040	14.53	1.09	0.21	5.3	1.19e-07	1.54e-06
SAXO2	283726	ENSG00000188659	5.26	1.09	0.28	3.94	8.19e-05	0.000609
SCARNA5	677775	ENSG00000252010	9726.79	1.09	0.39	2.81	0.005	0.0191
IGSF10	285313	ENSG00000152580	11.63	1.09	0.27	4.1	4.2e-05	0.000338
TTN	7273	ENSG00000155657	85.87	1.09	0.3	3.62	0.00029	0.00183
F11R	50848	ENSG00000158769	62.18	1.09	0.12	9.07	1.18e-19	5.03e-18
FMC1	154791	ENSG00000164898	19.58	1.08	0.18	5.99	2.06e-09	3.48e-08
BEAN1	146227	ENSG00000166546	6.04	1.08	0.35	3.11	0.0019	0.00882
NSMCE2	286053	ENSG00000156831	162.96	1.08	0.08	13.09	3.57e-39	4.71e-37
ATP5EP2	432369	ENSG00000180389	17.63	1.08	0.19	5.63	1.77e-08	2.6e-07
TSLP	85480	ENSG00000145777	6.07	1.08	0.29	3.77	0.000162	0.0011
ACTR6	64431	ENSG00000075089	137	1.08	0.13	8.14	3.97e-16	1.28e-14
NR2F1-AS1	441094	ENSG00000237187	39.45	1.07	0.13	8.29	1.1e-16	3.75e-15
MMACHC	25974	ENSG00000132763	29.43	1.07	0.18	5.89	3.79e-09	6.14e-08
ZRANB2-AS2	100852410	ENSG00000229956	6.1	1.07	0.3	3.59	0.000325	0.00202
DHRS7	51635	ENSG00000100612	107.5	1.07	0.08	14.25	4.53e-46	8.2e-44
SAMD12	401474	ENSG00000177570	7.44	1.07	0.31	3.46	0.000541	0.00311
C10orf10	11067	ENSG00000165507	81.37	1.07	0.14	7.55	4.42e-14	1.18e-12
AKAP3	10566	ENSG00000111254	5.2	1.07	0.34	3.19	0.00142	0.00695
SNORD12C	26765	ENSG00000209042	98.53	1.07	0.2	5.27	1.37e-07	1.77e-06
TOMM7	54543	ENSG00000196683	1692.83	1.07	0.11	10	1.47e-23	7.97e-22
LINC01011	401232	ENSG00000244041	20.23	1.07	0.22	4.81	1.49e-06	1.63e-05
LOC100506885	100506885	ENSG00000228412	15.59	1.07	0.28	3.86	0.000115	0.000822
SLC26A4	5172	ENSG00000091137	10.45	1.07	0.28	3.85	0.00012	0.000852
COL4A3	1285	ENSG00000169031	6.12	1.06	0.38	2.79	0.00533	0.02
OPTN	10133	ENSG00000123240	62.31	1.06	0.11	9.68	3.76e-22	1.86e-20
FGF1	2246	ENSG00000113578	9.1	1.06	0.24	4.46	8.08e-06	7.69e-05
SPACA6	147650	ENSG00000182310	32.62	1.06	0.13	8.12	4.7e-16	1.51e-14
PMEL	6490	ENSG00000185664	5.62	1.06	0.27	3.93	8.36e-05	0.00062
RNVU1-7	26864	ENSG00000206585	68.88	1.06	0.33	3.19	0.00144	0.00699
ARL4A	10124	ENSG00000122644	168.87	1.06	0.11	9.95	2.65e-23	1.41e-21
TMEM244	253582	ENSG00000203756	6.57	1.06	0.24	4.46	8.15e-06	7.74e-05
VIM-AS1	100507347	ENSG00000229124	12.24	1.06	0.2	5.19	2.12e-07	2.66e-06
PLEKHH2	130271	ENSG00000152527	47.58	1.06	0.16	6.47	9.86e-11	1.93e-09
MYRIP	25924	ENSG00000170011	5.02	1.06	0.3	3.55	0.000382	0.00232
C16orf71	146562	ENSG00000166246	7.29	1.06	0.27	3.9	9.63e-05	0.000702
STC2	8614	ENSG00000113739	148.71	1.06	0.15	7.3	2.94e-13	7.33e-12
GSTO2	119391	ENSG00000065621	21.84	1.06	0.19	5.61	2.08e-08	3.01e-07
FEM1A	55527	ENSG00000141965	27.81	1.06	0.15	6.9	5.27e-12	1.16e-10
SNORA47	677828	ENSG00000238961	131.56	1.06	0.27	3.86	0.000111	0.000796
TANK	10010	ENSG00000136560	197.08	1.06	0.13	8.45	3.01e-17	1.08e-15
HMGCS1	3157	ENSG00000112972	98.4	1.05	0.1	10.81	3e-27	2.09e-25
SOCS3	9021	ENSG00000184557	354.25	1.05	0.15	6.99	2.8e-12	6.34e-11
PSMD10	5716	ENSG00000101843	228.44	1.05	0.06	17.32	3.53e-67	1.41e-64
UBL5	59286	ENSG00000198258	505.81	1.05	0.13	7.91	2.54e-15	7.66e-14
TBKBP1	9755	ENSG00000198933	5.01	1.05	0.31	3.37	0.000764	0.00416
SNORD116-27	100033439	ENSG00000251896	9.26	1.05	0.27	3.87	0.000109	0.000784
C16orf95	100506581	ENSG00000260456	10.55	1.05	0.21	5.02	5.3e-07	6.27e-06
RAB30-AS1	100506233	ENSG00000246067	37.8	1.05	0.13	8.29	1.14e-16	3.86e-15
RHOB	388	ENSG00000143878	230.62	1.05	0.16	6.55	5.73e-11	1.15e-09
VAV3	10451	ENSG00000134215	9.16	1.05	0.26	4.04	5.42e-05	0.000423
SPNS2	124976	ENSG00000183018	9.93	1.05	0.23	4.65	3.4e-06	3.48e-05
C19orf68	374920	ENSG00000185453	49.95	1.05	0.11	9.94	2.81e-23	1.49e-21
HIST1H4E	8367	ENSG00000276966	9877.6	1.05	0.17	6.16	7.22e-10	1.29e-08
ISG15	9636	ENSG00000187608	90.68	1.05	0.15	6.99	2.7e-12	6.13e-11
CFAP69	79846	ENSG00000105792	12.43	1.05	0.35	3.02	0.00253	0.0111
DLEC1	9940	ENSG00000008226	5.91	1.04	0.37	2.84	0.0045	0.0176
LOC101927884	101927884	ENSG00000231172	5.54	1.04	0.27	3.93	8.56e-05	0.000633
TRAF3IP3	80342	ENSG00000009790	5.74	1.04	0.35	2.96	0.00307	0.013
RAPGEF5	9771	ENSG00000136237	16.4	1.04	0.28	3.71	0.000208	0.00137
COL6A6	131873	ENSG00000206384	6.52	1.04	0.37	2.78	0.0054	0.0202
PTHLH	5744	ENSG00000087494	12.25	1.04	0.21	4.99	6.08e-07	7.14e-06
TMTC1	83857	ENSG00000133687	199.76	1.04	0.16	6.63	3.25e-11	6.67e-10
PERM1	84808	ENSG00000187642	10.46	1.04	0.22	4.61	4.01e-06	4.05e-05
MYCL	4610	ENSG00000116990	7.17	1.03	0.3	3.47	0.000513	0.00297
RASSF2	9770	ENSG00000101265	28.24	1.03	0.14	7.49	6.74e-14	1.77e-12
IFI6	2537	ENSG00000126709	134.68	1.03	0.13	8.16	3.47e-16	1.13e-14
PFKFB2	5208	ENSG00000123836	12.18	1.03	0.25	4.15	3.36e-05	0.000277
MIR4435-2HG	541471	ENSG00000172965	380.86	1.03	0.05	20.62	1.69e-94	1.31e-91
DNAH11	8701	ENSG00000105877	17.2	1.03	0.35	2.98	0.00291	0.0124
SIAH1	6477	ENSG00000196470	88.93	1.03	0.11	9.6	8.07e-22	3.92e-20
F2RL1	2150	ENSG00000164251	246.1	1.03	0.08	13.48	2.19e-41	3.19e-39
HAUS1	115106	ENSG00000152240	238.37	1.03	0.13	7.77	7.84e-15	2.25e-13
TP53INP1	94241	ENSG00000164938	27.56	1.03	0.14	7.19	6.48e-13	1.56e-11
ECHDC2	55268	ENSG00000121310	6.41	1.03	0.35	2.94	0.00325	0.0136
MROH8	140699	ENSG00000101353	10.9	1.03	0.23	4.56	5.17e-06	5.1e-05
VGLL3	389136	ENSG00000206538	9.6	1.03	0.32	3.25	0.00115	0.00586
INSIG2	51141	ENSG00000125629	36.46	1.03	0.16	6.41	1.45e-10	2.79e-09
PAQR5	54852	ENSG00000137819	91.38	1.02	0.13	8.13	4.34e-16	1.4e-14
PAX8-AS1	654433	ENSG00000189223	41.86	1.02	0.12	8.79	1.56e-18	6.13e-17
TMEM86A	144110	ENSG00000151117	6.67	1.02	0.29	3.57	0.000357	0.00219
MIR7111	102465668	ENSG00000276712	22.95	1.02	0.31	3.26	0.00111	0.00569
SNORD72	619564	ENSG00000212296	6.29	1.02	0.28	3.59	0.000329	0.00204
EAF2	55840	ENSG00000145088	9.77	1.02	0.25	4.09	4.38e-05	0.000351
IPO4	79711	ENSG00000196497	17.68	1.02	0.18	5.8	6.75e-09	1.06e-07
SNORA38	677820	ENSG00000200816	120.44	1.02	0.39	2.61	0.00908	0.0301
TNXB	7148	ENSG00000168477	7.66	1.02	0.33	3.07	0.00212	0.00962
FBLN1	2192	ENSG00000077942	6.26	1.02	0.37	2.76	0.00585	0.0215
IDI1	3422	ENSG00000067064	105.15	1.02	0.11	9.33	1.08e-20	4.9e-19
SNORD93	692210	ENSG00000221740	6.06	1.01	0.3	3.37	0.00076	0.00414
EGF	1950	ENSG00000138798	11.74	1.01	0.2	5.04	4.63e-07	5.52e-06
CEP112	201134	ENSG00000154240	15.11	1.01	0.25	3.99	6.5e-05	0.000496
ABCC13	150000	ENSG00000243064	5.71	1.01	0.36	2.77	0.00555	0.0207
SLC2A6	11182	ENSG00000160326	19.1	1.01	0.2	5.03	4.9e-07	5.82e-06
NOTCH3	4854	ENSG00000074181	365.94	1.01	0.09	11.37	5.91e-30	4.74e-28
ACYP1	97	ENSG00000119640	65.56	1.01	0.1	10.42	2.07e-25	1.28e-23
RSRP1	57035	ENSG00000117616	264.03	1.01	0.15	6.63	3.39e-11	6.94e-10
VASH2	79805	ENSG00000143494	11.58	1.01	0.24	4.16	3.18e-05	0.000264
IER5	51278	ENSG00000162783	117	1.01	0.11	9.46	3.1e-21	1.45e-19
CYCS	54205	ENSG00000172115	2061.33	1	0.08	13.05	6.72e-39	8.76e-37
GTF3C2-AS1	100505624	ENSG00000234945	10.31	1	0.22	4.65	3.3e-06	3.39e-05
ESRRG	2104	ENSG00000196482	13.84	1	0.27	3.69	0.000225	0.00147
PPIC	5480	ENSG00000168938	20.06	1	0.16	6.32	2.63e-10	4.94e-09
BEST1	7439	ENSG00000167995	9.85	1	0.25	4.05	5.16e-05	0.000405
DHRS3	9249	ENSG00000162496	91.94	1	0.17	5.83	5.51e-09	8.72e-08
BAG3	9531	ENSG00000151929	256.41	-1	0.07	-15.27	1.3e-52	3.32e-50
MYBL2	4605	ENSG00000101057	341.82	-1	0.1	-9.6	8.01e-22	3.9e-20
ST6GALNAC5	81849	ENSG00000117069	25.47	-1	0.17	-5.94	2.86e-09	4.74e-08
CTSA	5476	ENSG00000064601	326.61	-1	0.11	-9.54	1.42e-21	6.77e-20
ZNF395	55893	ENSG00000186918	86	-1	0.1	-10.1	5.33e-24	2.98e-22
FGD1	2245	ENSG00000102302	30.7	-1	0.13	-7.64	2.17e-14	5.96e-13
SMARCA4	6597	ENSG00000127616	946.05	-1.01	0.05	-20.1	8.13e-90	5.86e-87
ST3GAL4	6484	ENSG00000110080	676.31	-1.01	0.13	-7.51	5.75e-14	1.52e-12
ABHD14A	25864	ENSG00000248487	48.23	-1.01	0.14	-7.28	3.22e-13	7.98e-12
GPR137	56834	ENSG00000173264	60.44	-1.01	0.13	-7.62	2.48e-14	6.8e-13
MKI67	4288	ENSG00000148773	767.89	-1.01	0.24	-4.29	1.81e-05	0.000158
VARS	7407	ENSG00000204394	988.46	-1.01	0.08	-12.28	1.19e-34	1.23e-32
SH3PXD2B	285590	ENSG00000174705	442.58	-1.01	0.06	-17.89	1.42e-71	6.65e-69
DAAM2	23500	ENSG00000146122	359.25	-1.02	0.09	-10.8	3.46e-27	2.39e-25
SPTBN2	6712	ENSG00000173898	68.54	-1.02	0.1	-10.56	4.74e-26	3.08e-24
ZMIZ1	57178	ENSG00000108175	306.47	-1.02	0.12	-8.33	8.02e-17	2.75e-15
CPXM1	56265	ENSG00000088882	39.88	-1.02	0.17	-5.99	2.13e-09	3.59e-08
ZNF608	57507	ENSG00000168916	149.74	-1.02	0.1	-9.88	5.32e-23	2.78e-21
RGS19	10287	ENSG00000171700	39.12	-1.02	0.17	-5.92	3.26e-09	5.35e-08
TTYH3	80727	ENSG00000136295	776.89	-1.02	0.1	-10.31	6.33e-25	3.79e-23
LDB1	8861	ENSG00000198728	191.05	-1.02	0.12	-8.72	2.7e-18	1.04e-16
SMARCD1	6602	ENSG00000066117	322.31	-1.02	0.09	-11.52	1.1e-30	9.28e-29
EXTL1	2134	ENSG00000158008	256.85	-1.02	0.12	-8.83	1.01e-18	4.03e-17
POLD2	5425	ENSG00000106628	1434.05	-1.02	0.13	-7.66	1.84e-14	5.1e-13
UBTD1	80019	ENSG00000165886	28.7	-1.02	0.17	-6.09	1.16e-09	2.02e-08
SCAMP3	10067	ENSG00000116521	250.82	-1.02	0.12	-8.72	2.85e-18	1.09e-16
COQ9	57017	ENSG00000088682	157.24	-1.02	0.13	-7.86	3.83e-15	1.13e-13
DAP	1611	ENSG00000112977	461.67	-1.03	0.07	-13.74	5.78e-43	9.08e-41
RGS16	6004	ENSG00000143333	77.46	-1.03	0.13	-7.88	3.34e-15	9.93e-14
SCAP	22937	ENSG00000114650	307.44	-1.03	0.1	-10.26	1.07e-24	6.31e-23
PCNX3	399909	ENSG00000197136	190.68	-1.03	0.07	-14.47	1.74e-47	3.38e-45
CDC42EP2	10435	ENSG00000149798	98.77	-1.03	0.08	-13.18	1.15e-39	1.56e-37
SERINC2	347735	ENSG00000168528	104.33	-1.03	0.09	-10.95	6.31e-28	4.53e-26
H2AFX	3014	ENSG00000188486	274.7	-1.03	0.24	-4.26	2e-05	0.000173
HIPK2	28996	ENSG00000064393	2187.87	-1.03	0.17	-6.2	5.82e-10	1.05e-08
ACTB	60	ENSG00000075624	19001.6	-1.03	0.11	-9.61	7.49e-22	3.66e-20
CDK16	5127	ENSG00000102225	436.69	-1.04	0.11	-9.83	7.98e-23	4.12e-21
AKR7A2	8574	ENSG00000053371	136.21	-1.04	0.14	-7.37	1.74e-13	4.43e-12
FUCA1	2517	ENSG00000179163	52.85	-1.04	0.13	-8.27	1.32e-16	4.47e-15
ADGRA2	25960	ENSG00000020181	43.18	-1.04	0.16	-6.55	5.85e-11	1.17e-09
PCOLCE	5118	ENSG00000106333	216.74	-1.04	0.07	-15.51	3.17e-54	8.4e-52
KIAA1549L	25758	ENSG00000110427	271.9	-1.04	0.13	-7.89	2.93e-15	8.76e-14
TRAF4	9618	ENSG00000076604	227.04	-1.04	0.12	-8.65	5.33e-18	2.01e-16
GPRC5B	51704	ENSG00000167191	101.8	-1.04	0.14	-7.47	8.31e-14	2.16e-12
UBALD1	124402	ENSG00000153443	37.25	-1.05	0.13	-7.95	1.88e-15	5.71e-14
GIT1	28964	ENSG00000108262	369.31	-1.05	0.05	-19.5	1.19e-84	7.91e-82
LEF1	51176	ENSG00000138795	189.28	-1.05	0.07	-14.99	9.16e-51	2.15e-48
AFF3	3899	ENSG00000144218	96.28	-1.05	0.17	-6.23	4.77e-10	8.7e-09
ABTB2	25841	ENSG00000166016	88.61	-1.05	0.11	-9.6	7.87e-22	3.84e-20
MRPL23	6150	ENSG00000214026	26.38	-1.05	0.27	-3.83	0.000128	0.000897
GRAMD1A	57655	ENSG00000089351	124.87	-1.05	0.09	-11.63	2.89e-31	2.49e-29
ZNF142	7701	ENSG00000115568	147.1	-1.05	0.11	-9.29	1.58e-20	7.13e-19
UGT8	7368	ENSG00000174607	119.69	-1.05	0.21	-5.08	3.78e-07	4.57e-06
NPRL3	8131	ENSG00000103148	100.73	-1.05	0.12	-8.95	3.48e-19	1.44e-17
FAM127B	26071	ENSG00000203950	61.63	-1.06	0.13	-7.96	1.74e-15	5.34e-14
ATP10A	57194	ENSG00000206190	53.46	-1.06	0.13	-8.44	3.16e-17	1.13e-15
ADM5	199800	ENSG00000224420	14.71	-1.06	0.19	-5.47	4.38e-08	6.07e-07
PSMF1	9491	ENSG00000125818	355.73	-1.06	0.15	-7.17	7.67e-13	1.83e-11
PPL	5493	ENSG00000118898	45.18	-1.06	0.13	-8.32	8.54e-17	2.92e-15
ZCCHC24	219654	ENSG00000165424	305.49	-1.06	0.08	-13.73	6.83e-43	1.07e-40
AES	166	ENSG00000104964	305.77	-1.06	0.15	-7.08	1.44e-12	3.35e-11
TAF10	6881	ENSG00000166337	116.2	-1.06	0.1	-10.42	2e-25	1.23e-23
CCDC102A	92922	ENSG00000135736	30.1	-1.06	0.18	-5.94	2.88e-09	4.78e-08
PODXL	5420	ENSG00000128567	690.34	-1.06	0.15	-7.01	2.34e-12	5.36e-11
TMEM63B	55362	ENSG00000137216	140.31	-1.06	0.08	-13.76	4.29e-43	6.84e-41
FGFR1	2260	ENSG00000077782	457.62	-1.06	0.07	-15.83	1.86e-56	5.4e-54
FAM222A	84915	ENSG00000139438	95.36	-1.07	0.14	-7.7	1.32e-14	3.72e-13
SSBP4	170463	ENSG00000130511	152.72	-1.07	0.19	-5.59	2.22e-08	3.2e-07
CADM4	199731	ENSG00000105767	252.03	-1.07	0.11	-9.32	1.21e-20	5.47e-19
PRRC2A	7916	ENSG00000204469	1240.67	-1.07	0.05	-19.47	1.88e-84	1.22e-81
PLPP2	8612	ENSG00000141934	334.49	-1.07	0.14	-7.56	3.96e-14	1.06e-12
MRPL37	51253	ENSG00000116221	497.58	-1.07	0.14	-7.72	1.14e-14	3.21e-13
NACC1	112939	ENSG00000160877	770.69	-1.07	0.08	-12.62	1.66e-36	1.91e-34
FOXD2-AS1	84793	ENSG00000237424	40.01	-1.07	0.12	-9.1	8.66e-20	3.72e-18
FASN	2194	ENSG00000169710	1608.01	-1.07	0.07	-15.88	9.32e-57	2.76e-54
IQCC	55721	ENSG00000160051	24.4	-1.07	0.22	-4.96	6.94e-07	8.08e-06
KIAA1217	56243	ENSG00000120549	127.76	-1.08	0.17	-6.18	6.51e-10	1.17e-08
CADM3	57863	ENSG00000162706	29.24	-1.08	0.15	-7.08	1.49e-12	3.46e-11
LIPT2	387787	ENSG00000175536	6.53	-1.08	0.28	-3.89	9.93e-05	0.000721
UBE2S	27338	ENSG00000108106	219.16	-1.08	0.19	-5.6	2.2e-08	3.18e-07
GNAZ	2781	ENSG00000128266	29.76	-1.08	0.18	-5.84	5.21e-09	8.27e-08
WNK4	65266	ENSG00000126562	56.96	-1.08	0.13	-8.23	1.86e-16	6.17e-15
CARD10	29775	ENSG00000100065	121.4	-1.08	0.09	-11.9	1.22e-32	1.14e-30
NFIC	4782	ENSG00000141905	341.5	-1.08	0.08	-13.38	8.42e-41	1.21e-38
BCOR	54880	ENSG00000183337	167.42	-1.08	0.1	-10.5	8.63e-26	5.48e-24
PRDM8	56978	ENSG00000152784	30.53	-1.08	0.17	-6.31	2.82e-10	5.28e-09
EDC4	23644	ENSG00000038358	238.46	-1.08	0.09	-11.61	3.79e-31	3.24e-29
AP1B1	162	ENSG00000100280	612.66	-1.08	0.1	-10.72	8.05e-27	5.45e-25
ADAM15	8751	ENSG00000143537	227.57	-1.08	0.15	-7.4	1.32e-13	3.39e-12
ETHE1	23474	ENSG00000105755	210.52	-1.08	0.11	-10.09	6.27e-24	3.47e-22
NDOR1	27158	ENSG00000188566	65.32	-1.08	0.1	-10.81	3.08e-27	2.14e-25
TIPARP	25976	ENSG00000163659	402.97	-1.09	0.13	-8.42	3.66e-17	1.31e-15
RHBDF1	64285	ENSG00000007384	172.52	-1.09	0.07	-14.66	1.14e-48	2.4e-46
SMO	6608	ENSG00000128602	61.16	-1.09	0.15	-7.12	1.09e-12	2.56e-11
RNF26	79102	ENSG00000173456	104.5	-1.09	0.13	-8.63	6.29e-18	2.36e-16
ZNF358	140467	ENSG00000198816	53.89	-1.09	0.16	-6.86	6.99e-12	1.52e-10
AMACR	23600	ENSG00000242110	6.12	-1.09	0.29	-3.77	0.00016	0.0011
PGLS	25796	ENSG00000130313	105.56	-1.09	0.19	-5.82	5.76e-09	9.08e-08
C19orf71	100128569	ENSG00000183397	33.51	-1.09	0.15	-7.02	2.15e-12	4.95e-11
TTLL12	23170	ENSG00000100304	954.33	-1.09	0.12	-9.21	3.37e-20	1.48e-18
TRAP1	10131	ENSG00000126602	334.9	-1.09	0.14	-8.04	9.22e-16	2.88e-14
G6PD	2539	ENSG00000160211	389.89	-1.09	0.11	-9.81	1.02e-22	5.2e-21
LONRF2	164832	ENSG00000170500	139.93	-1.09	0.15	-7.17	7.41e-13	1.77e-11
MANEAL	149175	ENSG00000185090	22.58	-1.09	0.16	-6.72	1.87e-11	3.94e-10
CSNK2B	1460	ENSG00000204435	144.65	-1.09	0.09	-12.25	1.78e-34	1.81e-32
G6PC3	92579	ENSG00000141349	192.86	-1.1	0.09	-12.49	8.11e-36	8.81e-34
SCARA5	286133	ENSG00000168079	32.37	-1.1	0.14	-7.96	1.65e-15	5.07e-14
TMEM8A	58986	ENSG00000129925	316.33	-1.1	0.1	-11.36	6.45e-30	5.16e-28
PITPNM2	57605	ENSG00000090975	152.34	-1.1	0.1	-11.14	8.29e-29	6.22e-27
EGR3	1960	ENSG00000179388	74.55	-1.1	0.09	-11.7	1.28e-31	1.12e-29
THBS2	7058	ENSG00000186340	1662.65	-1.1	0.11	-9.76	1.66e-22	8.39e-21
TAGLN3	29114	ENSG00000144834	98.07	-1.1	0.14	-7.83	4.99e-15	1.45e-13
GPAA1	8733	ENSG00000197858	197.63	-1.1	0.16	-7.11	1.15e-12	2.69e-11
ANGPTL2	23452	ENSG00000136859	69.63	-1.1	0.13	-8.32	8.87e-17	3.03e-15
SNRPB2	6629	ENSG00000125870	1248.49	-1.11	0.06	-17.33	2.64e-67	1.06e-64
GAS7	8522	ENSG00000007237	946.47	-1.11	0.06	-19.17	6.61e-82	4.21e-79
LINC00473	90632	ENSG00000223414	27.25	-1.11	0.15	-7.33	2.26e-13	5.73e-12
SLC6A8	6535	ENSG00000130821	232.24	-1.11	0.06	-17.52	9.24e-69	3.93e-66
LOC101930452	101930452	ENSG00000260423	84.21	-1.12	0.19	-5.84	5.14e-09	8.17e-08
TRIM2	23321	ENSG00000109654	361.38	-1.12	0.15	-7.72	1.19e-14	3.35e-13
GAMT	2593	ENSG00000130005	48.84	-1.13	0.18	-6.36	2.06e-10	3.9e-09
LY6K	54742	ENSG00000160886	17.37	-1.13	0.3	-3.71	0.000204	0.00135
BMP8B	656	ENSG00000116985	80.63	-1.13	0.11	-10.08	6.93e-24	3.82e-22
SLC12A7	10723	ENSG00000113504	45.53	-1.14	0.11	-9.97	2.03e-23	1.09e-21
CDC42EP3	10602	ENSG00000163171	835.04	-1.14	0.09	-12.75	3.17e-37	3.74e-35
FTL	2512	ENSG00000087086	7077.11	-1.14	0.16	-6.9	5.12e-12	1.13e-10
ADIPOR1	51094	ENSG00000159346	540.99	-1.14	0.12	-9.19	3.96e-20	1.73e-18
B4GALNT1	2583	ENSG00000135454	86.66	-1.14	0.13	-8.72	2.74e-18	1.06e-16
GPR153	387509	ENSG00000158292	28.5	-1.14	0.14	-8.42	3.72e-17	1.32e-15
RASL12	51285	ENSG00000103710	8.35	-1.15	0.3	-3.84	0.000121	0.000859
VKORC1	79001	ENSG00000167397	141.52	-1.15	0.08	-14.44	2.97e-47	5.63e-45
LOC101929745	101929745	ENSG00000248461	13.22	-1.15	0.21	-5.59	2.27e-08	3.26e-07
VGF	7425	ENSG00000128564	56.54	-1.15	0.12	-9.36	7.61e-21	3.5e-19
ERBB2	2064	ENSG00000141736	356.85	-1.15	0.1	-12.05	1.96e-33	1.91e-31
DVL3	1857	ENSG00000161202	355.02	-1.15	0.05	-22.86	1.19e-115	1.4e-112
LARGE1	9215	ENSG00000133424	130.92	-1.15	0.08	-13.78	3.32e-43	5.35e-41
SLC25A39	51629	ENSG00000013306	352.15	-1.15	0.13	-9.22	2.92e-20	1.28e-18
CDKN1C	1028	ENSG00000129757	31.12	-1.15	0.25	-4.62	3.86e-06	3.9e-05
EVI5L	115704	ENSG00000142459	63.05	-1.16	0.16	-7.24	4.49e-13	1.09e-11
NOC4L	79050	ENSG00000184967	107.96	-1.16	0.17	-6.63	3.34e-11	6.84e-10
TOMM40	10452	ENSG00000130204	504.08	-1.16	0.12	-9.55	1.32e-21	6.29e-20
MAGED1	9500	ENSG00000179222	470.49	-1.16	0.13	-8.86	8.01e-19	3.22e-17
STK32B	55351	ENSG00000152953	387.29	-1.16	0.11	-10.61	2.57e-26	1.7e-24
GLI2	2736	ENSG00000074047	156.94	-1.16	0.11	-10.22	1.63e-24	9.49e-23
FAM89B	23625	ENSG00000176973	55.21	-1.16	0.14	-8.01	1.1e-15	3.43e-14
DAG1	1605	ENSG00000173402	1273.17	-1.16	0.07	-16.3	9.6e-60	3.21e-57
CCNJL	79616	ENSG00000135083	123.51	-1.16	0.09	-13.26	3.74e-40	5.18e-38
MGAT5B	146664	ENSG00000167889	106.9	-1.16	0.08	-14.07	5.61e-45	9.73e-43
SNX10	29887	ENSG00000086300	47.82	-1.16	0.2	-5.76	8.53e-09	1.31e-07
C11orf24	53838	ENSG00000171067	193.16	-1.16	0.09	-12.79	1.83e-37	2.18e-35
NGFR	4804	ENSG00000064300	2503.23	-1.16	0.04	-32.44	7.83e-231	6.49e-227
ITM2C	81618	ENSG00000135916	542.26	-1.16	0.11	-10.58	3.83e-26	2.5e-24
ALG3	10195	ENSG00000214160	295.1	-1.17	0.1	-12	3.5e-33	3.35e-31
LOXL3	84695	ENSG00000115318	780.22	-1.17	0.1	-11.45	2.3e-30	1.89e-28
CHPF	79586	ENSG00000123989	246.84	-1.17	0.13	-9.24	2.36e-20	1.04e-18
C5orf58	133874	ENSG00000234511	11.53	-1.17	0.22	-5.33	9.83e-08	1.3e-06
PRAF2	11230	ENSG00000243279	34.42	-1.17	0.15	-8.01	1.12e-15	3.47e-14
MAPK8IP1	9479	ENSG00000121653	31.49	-1.18	0.16	-7.24	4.49e-13	1.09e-11
CITED4	163732	ENSG00000179862	25.25	-1.18	0.17	-6.95	3.76e-12	8.42e-11
BTBD2	55643	ENSG00000133243	220.21	-1.18	0.17	-6.85	7.64e-12	1.66e-10
ECM1	1893	ENSG00000143369	568.46	-1.18	0.11	-11.05	2.21e-28	1.62e-26
C19orf24	55009	ENSG00000228300	83.35	-1.18	0.15	-7.61	2.76e-14	7.53e-13
DLX5	1749	ENSG00000105880	5.92	-1.18	0.29	-4.03	5.57e-05	0.000433
CYB5R3	1727	ENSG00000100243	970.51	-1.18	0.1	-12.28	1.23e-34	1.27e-32
LHX1	3975	ENSG00000273706	21.04	-1.18	0.19	-6.29	3.15e-10	5.86e-09
SIPA1	6494	ENSG00000213445	145.52	-1.18	0.12	-9.94	2.72e-23	1.45e-21
SIPA1L2	57568	ENSG00000116991	393.53	-1.18	0.09	-12.95	2.29e-38	2.89e-36
GAK	2580	ENSG00000178950	330.29	-1.18	0.1	-11.86	1.88e-32	1.72e-30
CC2D1A	54862	ENSG00000132024	111.55	-1.18	0.1	-12.23	2.28e-34	2.3e-32
MLLT1	4298	ENSG00000130382	207.33	-1.19	0.06	-19.91	3.49e-88	2.41e-85
FOXK2	3607	ENSG00000141568	340.23	-1.19	0.08	-14.41	4.47e-47	8.37e-45
METTL26	84326	ENSG00000130731	134.81	-1.19	0.15	-7.84	4.42e-15	1.29e-13
SLCO4A1	28231	ENSG00000101187	178.35	-1.19	0.1	-12.27	1.27e-34	1.31e-32
GAA	2548	ENSG00000171298	170.09	-1.19	0.08	-14.6	2.69e-48	5.57e-46
DHRS13	147015	ENSG00000167536	5.92	-1.19	0.31	-3.83	0.000126	0.000889
RNF125	54941	ENSG00000101695	57.46	-1.2	0.12	-10.38	3.04e-25	1.86e-23
FRAS1	80144	ENSG00000138759	19.89	-1.2	0.22	-5.33	9.6e-08	1.27e-06
CLCN2	1181	ENSG00000114859	60.66	-1.2	0.11	-10.43	1.81e-25	1.12e-23
BCKDK	10295	ENSG00000103507	178.18	-1.2	0.12	-10.23	1.39e-24	8.12e-23
CNNM4	26504	ENSG00000158158	116.95	-1.2	0.1	-12.2	2.93e-34	2.93e-32
ZNF385A	25946	ENSG00000161642	43.66	-1.2	0.14	-8.62	6.96e-18	2.6e-16
TICAM1	148022	ENSG00000127666	31.62	-1.21	0.14	-8.5	1.84e-17	6.66e-16
SMARCB1	6598	ENSG00000099956	399.02	-1.21	0.14	-8.62	6.88e-18	2.57e-16
ANPEP	290	ENSG00000166825	461.67	-1.21	0.07	-16.56	1.43e-61	5.02e-59
FXYD5	53827	ENSG00000089327	436.64	-1.21	0.06	-18.85	3.13e-79	1.85e-76
TRAF3IP2	10758	ENSG00000056972	175.21	-1.21	0.09	-13.06	5.83e-39	7.63e-37
RITA1	84934	ENSG00000139405	116.76	-1.22	0.16	-7.4	1.41e-13	3.62e-12
ZNF574	64763	ENSG00000105732	84.95	-1.22	0.1	-12.7	5.66e-37	6.6e-35
CLMN	79789	ENSG00000165959	56.86	-1.22	0.17	-7.28	3.3e-13	8.15e-12
FOXM1	2305	ENSG00000111206	636.07	-1.22	0.06	-19.16	7.58e-82	4.74e-79
PXN	5829	ENSG00000089159	988.25	-1.22	0.05	-24.72	6.06e-135	1.18e-131
ZYX	7791	ENSG00000159840	497.49	-1.22	0.08	-14.5	1.18e-47	2.33e-45
TNFRSF21	27242	ENSG00000146072	505.9	-1.22	0.04	-27.94	8.73e-172	2.89e-168
BRINP2	57795	ENSG00000198797	29.28	-1.22	0.15	-8.3	1e-16	3.41e-15
SCARF2	91179	ENSG00000244486	99.91	-1.22	0.12	-10.31	6.35e-25	3.79e-23
ABHD8	79575	ENSG00000127220	7.87	-1.23	0.29	-4.23	2.38e-05	0.000203
FSCN1	6624	ENSG00000075618	1763.84	-1.23	0.17	-7.28	3.28e-13	8.09e-12
HCFC1	3054	ENSG00000172534	727.05	-1.24	0.08	-16.27	1.62e-59	5.36e-57
TSKU	25987	ENSG00000182704	95.8	-1.24	0.09	-14.03	1.02e-44	1.73e-42
PIP5K1C	23396	ENSG00000186111	114.07	-1.24	0.09	-13.77	3.65e-43	5.84e-41
PPT2	9374	ENSG00000221988	74.79	-1.24	0.12	-10.36	3.69e-25	2.25e-23
LRP5	4041	ENSG00000162337	113.82	-1.24	0.11	-11.21	3.51e-29	2.66e-27
AGAP2-AS1	100130776	ENSG00000255737	20.55	-1.25	0.17	-7.2	6.17e-13	1.49e-11
NOTCH1	4851	ENSG00000148400	226.27	-1.25	0.1	-12.88	5.8e-38	7.11e-36
SAMD4B	55095	ENSG00000179134	463.9	-1.25	0.05	-24.04	1.05e-127	1.51e-124
ALDOA	226	ENSG00000149925	3469.49	-1.25	0.14	-9.25	2.17e-20	9.67e-19
TNFRSF11A	8792	ENSG00000141655	28.67	-1.26	0.18	-6.92	4.43e-12	9.84e-11
FOSL1	8061	ENSG00000175592	750.72	-1.26	0.05	-24.69	1.26e-134	2.32e-131
NINJ1	4814	ENSG00000131669	68.07	-1.26	0.15	-8.33	7.84e-17	2.7e-15
CADM1	23705	ENSG00000182985	427.59	-1.26	0.14	-9.25	2.22e-20	9.87e-19
PIGQ	9091	ENSG00000007541	179	-1.26	0.13	-9.72	2.42e-22	1.21e-20
GPR3	2827	ENSG00000181773	33.03	-1.27	0.13	-9.58	1e-21	4.84e-20
CAPN5	726	ENSG00000149260	69.4	-1.27	0.09	-13.64	2.32e-42	3.53e-40
EIF4EBP1	1978	ENSG00000187840	429.98	-1.27	0.18	-6.87	6.21e-12	1.36e-10
MDH2	4191	ENSG00000146701	1060.93	-1.27	0.14	-9.26	2.13e-20	9.51e-19
FABP7	2173	ENSG00000164434	200.04	-1.27	0.2	-6.31	2.84e-10	5.31e-09
NME4	4833	ENSG00000103202	321.1	-1.27	0.12	-10.27	9.9e-25	5.87e-23
CERS4	79603	ENSG00000090661	29.46	-1.27	0.15	-8.29	1.12e-16	3.79e-15
BCL9	607	ENSG00000116128	197.28	-1.28	0.08	-15.1	1.52e-51	3.72e-49
AIF1L	83543	ENSG00000126878	99.71	-1.28	0.12	-10.25	1.16e-24	6.86e-23
ADARB1	104	ENSG00000197381	300.79	-1.28	0.05	-26.48	1.53e-154	4.61e-151
PRKCD	5580	ENSG00000163932	89.88	-1.29	0.09	-14.98	1.05e-50	2.44e-48
RAC2	5880	ENSG00000128340	176.6	-1.29	0.08	-15.84	1.6e-56	4.68e-54
C9orf16	79095	ENSG00000171159	55.95	-1.29	0.17	-7.73	1.05e-14	2.98e-13
TUBG1	7283	ENSG00000131462	377.7	-1.29	0.1	-13.26	3.86e-40	5.32e-38
FAM19A5	25817	ENSG00000219438	39.6	-1.29	0.22	-5.8	6.76e-09	1.06e-07
TMEM189	387521	ENSG00000240849	152.61	-1.29	0.1	-13.55	8.15e-42	1.21e-39
NPIPB11	728888	ENSG00000254206	5.76	-1.29	0.3	-4.29	1.81e-05	0.000158
TINAGL1	64129	ENSG00000142910	337.86	-1.3	0.14	-9.16	5.27e-20	2.28e-18
HLA-DRB6	3128	ENSG00000229391	11.96	-1.3	0.23	-5.62	1.88e-08	2.74e-07
SH3GL1	6455	ENSG00000141985	465.95	-1.3	0.11	-11.42	3.49e-30	2.84e-28
HPCAL1	3241	ENSG00000115756	456.81	-1.31	0.11	-11.75	6.69e-32	5.91e-30
CYB5R2	51700	ENSG00000166394	37.73	-1.31	0.19	-7	2.52e-12	5.74e-11
CDC42EP1	11135	ENSG00000128283	89	-1.31	0.13	-9.81	1.02e-22	5.2e-21
WIZ	58525	ENSG00000011451	149.26	-1.31	0.07	-17.72	2.87e-70	1.27e-67
RARA	5914	ENSG00000131759	194.85	-1.32	0.08	-17.28	6.47e-67	2.55e-64
TMEM229B	161145	ENSG00000198133	22.18	-1.32	0.17	-7.83	5.04e-15	1.47e-13
POMGNT2	84892	ENSG00000144647	92.65	-1.32	0.13	-10.09	5.84e-24	3.25e-22
CLPTM1	1209	ENSG00000104853	255.38	-1.33	0.11	-12.37	3.89e-35	4.07e-33
MRPS18A	55168	ENSG00000096080	103.57	-1.33	0.18	-7.38	1.6e-13	4.09e-12
NAXE	128240	ENSG00000163382	325.71	-1.33	0.15	-8.72	2.69e-18	1.04e-16
SELENON	57190	ENSG00000162430	358.92	-1.33	0.09	-14.05	7.47e-45	1.28e-42
RAB5C	5878	ENSG00000108774	382.7	-1.33	0.1	-12.88	5.6e-38	6.9e-36
CD200	4345	ENSG00000091972	35.15	-1.33	0.13	-10.4	2.4e-25	1.47e-23
ITGB4	3691	ENSG00000132470	61.25	-1.33	0.11	-12.44	1.53e-35	1.64e-33
LZTS1	11178	ENSG00000061337	97.77	-1.34	0.12	-11.18	4.95e-29	3.74e-27
ATG4D	84971	ENSG00000130734	45.5	-1.34	0.15	-9.22	2.91e-20	1.28e-18
TSR3	115939	ENSG00000007520	58.84	-1.34	0.2	-6.84	7.93e-12	1.72e-10
EPN1	29924	ENSG00000063245	246.56	-1.35	0.13	-10.15	3.31e-24	1.87e-22
CARM1	10498	ENSG00000142453	249.33	-1.35	0.08	-17.69	4.99e-70	2.18e-67
SLC2A1	6513	ENSG00000117394	553.22	-1.35	0.07	-18.61	2.62e-77	1.47e-74
FNDC10	643988	ENSG00000228594	12.57	-1.36	0.24	-5.66	1.54e-08	2.29e-07
PIGT	51604	ENSG00000124155	404.75	-1.36	0.11	-12.42	2.12e-35	2.24e-33
SCYL1	57410	ENSG00000142186	231.09	-1.37	0.13	-10.74	6.96e-27	4.73e-25
ADAM12	8038	ENSG00000148848	69.03	-1.38	0.14	-9.59	8.43e-22	4.08e-20
TRAF1	7185	ENSG00000056558	445.07	-1.38	0.13	-10.88	1.48e-27	1.04e-25
GIPC3	126326	ENSG00000179855	31.31	-1.38	0.18	-7.85	4.08e-15	1.2e-13
TCAF2	285966	ENSG00000170379	30.54	-1.38	0.15	-9.53	1.51e-21	7.2e-20
BAIAP2L2	80115	ENSG00000128298	13.51	-1.38	0.25	-5.64	1.73e-08	2.54e-07
PPDPF	79144	ENSG00000125534	82.02	-1.39	0.19	-7.18	6.91e-13	1.66e-11
CHST8	64377	ENSG00000124302	61.82	-1.39	0.21	-6.48	9.22e-11	1.82e-09
CFL1	1072	ENSG00000172757	3830.35	-1.39	0.12	-11.28	1.66e-29	1.3e-27
ANKRD13B	124930	ENSG00000198720	62.8	-1.39	0.11	-12.86	7.86e-38	9.61e-36
KIAA1522	57648	ENSG00000162522	92.78	-1.4	0.1	-14.33	1.41e-46	2.6e-44
ALDH1A3	220	ENSG00000184254	774.43	-1.4	0.06	-22.16	7.95e-109	8.79e-106
RAMP1	10267	ENSG00000132329	290.35	-1.4	0.27	-5.12	3.01e-07	3.68e-06
MIR4653	100616117	ENSG00000264425	10.05	-1.41	0.22	-6.37	1.9e-10	3.62e-09
FREM2	341640	ENSG00000150893	172.16	-1.41	0.24	-5.94	2.89e-09	4.79e-08
SIGMAR1	10280	ENSG00000147955	348.05	-1.41	0.08	-17.11	1.31e-65	5e-63
REM1	28954	ENSG00000088320	17.58	-1.42	0.21	-6.9	5.02e-12	1.11e-10
SLC18A1	6570	ENSG00000036565	9.71	-1.42	0.3	-4.66	3.12e-06	3.21e-05
HLA-DPA1	3113	ENSG00000231389	179.2	-1.43	0.08	-17.59	2.74e-69	1.18e-66
TMPRSS5	80975	ENSG00000166682	12.88	-1.43	0.21	-6.98	2.89e-12	6.55e-11
VIPR1	7433	ENSG00000114812	14.02	-1.44	0.27	-5.3	1.14e-07	1.49e-06
OTUB2	78990	ENSG00000089723	19.54	-1.44	0.17	-8.37	5.86e-17	2.04e-15
RNPEP	6051	ENSG00000176393	137.91	-1.44	0.12	-11.85	2.15e-32	1.96e-30
C2orf81	388963	ENSG00000159239	11.34	-1.46	0.24	-6.09	1.12e-09	1.96e-08
PRSS33	260429	ENSG00000103355	51.7	-1.46	0.14	-10.17	2.83e-24	1.61e-22
ST8SIA5	29906	ENSG00000101638	563.84	-1.46	0.09	-15.4	1.74e-53	4.54e-51
JMJD8	339123	ENSG00000161999	93.76	-1.47	0.12	-12.24	1.9e-34	1.93e-32
SDC3	9672	ENSG00000162512	1266.65	-1.47	0.05	-28.29	4.34e-176	1.6e-172
FAM102A	399665	ENSG00000167106	88.13	-1.48	0.11	-13.34	1.4e-40	2e-38
DBNDD1	79007	ENSG00000003249	99.87	-1.48	0.1	-14.67	1.07e-48	2.27e-46
HMG20B	10362	ENSG00000064961	550.11	-1.48	0.18	-8.17	3.15e-16	1.03e-14
FOXD3	27022	ENSG00000187140	26.33	-1.49	0.26	-5.7	1.19e-08	1.8e-07
PTCH1	5727	ENSG00000185920	118.53	-1.5	0.09	-16.39	2.32e-60	7.92e-58
PLA2G7	7941	ENSG00000146070	9	-1.51	0.24	-6.17	6.68e-10	1.2e-08
SRM	6723	ENSG00000116649	250.49	-1.51	0.08	-18.78	1.11e-78	6.42e-76
NFATC2	4773	ENSG00000101096	223.81	-1.52	0.14	-10.98	4.64e-28	3.35e-26
HLA-DRB5	3127	ENSG00000198502	158.4	-1.52	0.11	-14.4	5.29e-47	9.86e-45
BRSK1	84446	ENSG00000160469	91.34	-1.54	0.1	-15.23	2.12e-52	5.37e-50
CMTM7	112616	ENSG00000153551	374.87	-1.54	0.08	-20.24	4.36e-91	3.21e-88
DRD2	1813	ENSG00000149295	38.39	-1.55	0.13	-11.93	8.54e-33	8.04e-31
PREX1	57580	ENSG00000124126	807.19	-1.56	0.1	-15.44	9.32e-54	2.45e-51
MFSD12	126321	ENSG00000161091	651.69	-1.56	0.11	-13.74	5.7e-43	9e-41
RAB1B	81876	ENSG00000174903	195.69	-1.56	0.11	-13.94	3.65e-44	6.05e-42
FREM1	158326	ENSG00000164946	80.59	-1.56	0.15	-10.6	2.9e-26	1.9e-24
SH3BGRL3	83442	ENSG00000142669	744.4	-1.56	0.08	-18.5	2.07e-76	1.12e-73
ADGRB2	576	ENSG00000121753	76.83	-1.56	0.1	-15.19	4.42e-52	1.1e-49
MRPL4	51073	ENSG00000105364	182.68	-1.57	0.15	-10.19	2.15e-24	1.24e-22
SLC35F1	222553	ENSG00000196376	64.8	-1.57	0.14	-11.48	1.74e-30	1.44e-28
SERTAD4	56256	ENSG00000082497	61.75	-1.57	0.13	-11.87	1.68e-32	1.54e-30
MRPS2	51116	ENSG00000122140	92.82	-1.57	0.14	-11.64	2.45e-31	2.12e-29
HMGA1	3159	ENSG00000137309	7517.38	-1.58	0.1	-15.34	3.85e-53	9.89e-51
FOXF1	2294	ENSG00000103241	122.7	-1.59	0.12	-13.43	3.88e-41	5.61e-39
KIAA1644	85352	ENSG00000138944	385.68	-1.59	0.05	-30.66	1.79e-206	8.48e-203
CTXN1	404217	ENSG00000178531	9.84	-1.6	0.25	-6.38	1.72e-10	3.28e-09
HLA-DMB	3109	ENSG00000242574	59.49	-1.61	0.14	-11.84	2.47e-32	2.23e-30
PLXNB3	5365	ENSG00000198753	61.74	-1.63	0.14	-11.25	2.38e-29	1.86e-27
NPIPB5	100132247	ENSG00000243716	12.35	-1.63	0.26	-6.23	4.68e-10	8.56e-09
RNF126	55658	ENSG00000070423	225.13	-1.63	0.15	-11.11	1.13e-28	8.47e-27
MMP15	4324	ENSG00000102996	50.37	-1.63	0.13	-12.82	1.3e-37	1.56e-35
OSR1	130497	ENSG00000143867	17.44	-1.65	0.22	-7.67	1.66e-14	4.62e-13
RPS2	6187	ENSG00000140988	4121.26	-1.65	0.14	-11.53	9.33e-31	7.87e-29
IL37	27178	ENSG00000125571	17.94	-1.68	0.26	-6.56	5.52e-11	1.11e-09
FGFRL1	53834	ENSG00000127418	555.87	-1.73	0.06	-31.16	3.33e-213	2.21e-209
PTPRZ1	5803	ENSG00000106278	186.54	-1.74	0.22	-7.77	7.86e-15	2.25e-13
ITPK1	3705	ENSG00000100605	284.01	-1.75	0.11	-15.63	4.84e-55	1.34e-52
CYP2S1	29785	ENSG00000167600	9	-1.76	0.3	-5.94	2.77e-09	4.61e-08
CTNNBIP1	56998	ENSG00000178585	96.32	-1.77	0.15	-11.89	1.41e-32	1.31e-30
B3GNT7	93010	ENSG00000156966	135.19	-1.81	0.1	-18.24	2.6e-74	1.37e-71
SECTM1	6398	ENSG00000141574	53.31	-1.84	0.16	-11.8	4.11e-32	3.68e-30
TRPV4	59341	ENSG00000111199	152.28	-1.87	0.09	-19.98	8.13e-89	5.73e-86
ITIH6	347365	ENSG00000102313	12.01	-1.87	0.32	-5.86	4.75e-09	7.6e-08
LGI4	163175	ENSG00000153902	82.15	-1.88	0.15	-12.58	2.85e-36	3.21e-34
HLA-DQB1	3119	ENSG00000179344	81.18	-1.92	0.12	-15.54	1.9e-54	5.11e-52
MRGPRX4	117196	ENSG00000179817	9.74	-1.94	0.24	-7.95	1.86e-15	5.65e-14
MMP17	4326	ENSG00000198598	114.27	-1.97	0.16	-12.65	1.06e-36	1.22e-34
NPTX1	4884	ENSG00000171246	267.72	-1.98	0.13	-14.81	1.21e-49	2.68e-47
CORO2B	10391	ENSG00000103647	253.75	-1.98	0.06	-33.34	8.79e-244	9.71e-240
MMP2	4313	ENSG00000087245	713.5	-2	0.08	-25.08	7.52e-139	1.56e-135
MCF2L	23263	ENSG00000126217	53.65	-2.01	0.17	-11.89	1.3e-32	1.21e-30
GJB1	2705	ENSG00000169562	10.26	-2.04	0.26	-7.73	1.1e-14	3.1e-13
CIITA	4261	ENSG00000179583	138.75	-2.04	0.08	-24.36	4.4e-131	7.28e-128
CD74	972	ENSG00000019582	1969.6	-2.07	0.06	-35.07	2.15e-269	7.14e-265
HLA-DMA	3108	ENSG00000204257	74.26	-2.08	0.13	-15.69	1.71e-55	4.8e-53
S1PR2	9294	ENSG00000267534	39.98	-2.08	0.15	-13.67	1.44e-42	2.19e-40
AHRR	57491	ENSG00000063438	180.67	-2.13	0.09	-24.56	3.76e-133	6.56e-130
MPZ	4359	ENSG00000158887	22.01	-2.15	0.18	-11.96	5.77e-33	5.5e-31
CHST1	8534	ENSG00000175264	43.12	-2.16	0.13	-16.07	4.15e-58	1.31e-55
LOXL4	84171	ENSG00000138131	800.03	-2.18	0.12	-17.44	3.87e-68	1.58e-65
LMF1	64788	ENSG00000260807	13.76	-2.19	0.27	-8.16	3.42e-16	1.12e-14
SOX10	6663	ENSG00000100146	493.74	-2.35	0.1	-23.47	9.28e-122	1.28e-118
ERBB3	2065	ENSG00000065361	224.55	-2.43	0.11	-22.82	2.95e-115	3.37e-112
EPHB3	2049	ENSG00000182580	50.36	-2.57	0.16	-15.95	2.86e-57	8.7e-55
HLA-DRA	3122	ENSG00000204287	907.01	-2.71	0.09	-30.95	2.84e-210	1.57e-206
SOX8	30812	ENSG00000005513	46.48	-2.76	0.16	-17.24	1.43e-66	5.59e-64

## Sheet: Bowes_DESeq2_2foldGenes
hgnc_symbol	entrezgene	EnsembleID	baseMean	log2FoldChange	lfcSE	stat	pvalue	padj
EFEMP1	2202	ENSG00000115380	1482.69	8.63	0.15	57.17	0	0
THBS1	7057	ENSG00000137801	3843.88	7.63	0.18	42.84	0	0
ALDH1A1	216	ENSG00000165092	544.4	7.26	0.17	43.8	0	0
PECAM1	5175	ENSG00000261371	178.16	6.11	0.17	36.03	2.77e-284	1.24e-280
EDN1	1906	ENSG00000078401	399.74	6.1	0.19	32.81	4.94e-236	1.22e-232
MMRN1	22915	ENSG00000138722	227.38	6.04	0.18	34.09	9.24e-255	2.58e-251
CCL2	6347	ENSG00000108691	444.25	5.98	0.19	31.45	3.97e-217	8.04e-214
FABP4	2167	ENSG00000170323	160.87	5.97	0.17	34.55	1.32e-261	4.22e-258
TGM2	7052	ENSG00000198959	466.99	5.89	0.19	30.82	1.48e-208	2.76e-205
ANKRD1	27063	ENSG00000148677	406.7	5.81	0.15	40.01	0	0
CDH5	1003	ENSG00000179776	356.46	5.51	0.19	28.36	6.04e-177	6.74e-174
STOM	2040	ENSG00000148175	200.56	5.4	0.15	35.29	7.42e-273	2.76e-269
PDPN	10630	ENSG00000162493	311.68	5.33	0.2	27.1	9.93e-162	1.01e-158
LAMP3	27074	ENSG00000078081	104.35	5.22	0.18	29.71	5.73e-194	7.52e-191
NNMT	4837	ENSG00000166741	124.44	5.2	0.18	28.12	5.36e-174	5.69e-171
CD34	947	ENSG00000174059	91.29	5.08	0.17	30.54	8.01e-205	1.19e-201
HIST1H4L	8368	ENSG00000275126	100.58	5.08	0.19	27.01	1.03e-160	9.53e-158
CD93	22918	ENSG00000125810	140.09	5.06	0.19	26.16	7.98e-151	6.84e-148
GJA1	2697	ENSG00000152661	79.57	4.94	0.18	27.05	4.14e-161	4.01e-158
TMSB4X	7114	ENSG00000205542	467.47	4.91	0.17	29.17	4.28e-187	5.02e-184
CTGF	1490	ENSG00000118523	538.95	4.9	0.16	30.8	2.55e-208	4.37e-205
S1PR1	1901	ENSG00000170989	133.77	4.89	0.2	24.94	2.71e-137	2.08e-134
A2M	2	ENSG00000175899	127.19	4.88	0.19	26.06	9.45e-150	7.81e-147
ERG	2078	ENSG00000157554	67.06	4.82	0.19	25.68	1.94e-145	1.55e-142
CAV1	857	ENSG00000105974	235.86	4.7	0.15	32.05	2.56e-225	5.7e-222
PCAT19	100505495	ENSG00000267107	69.96	4.66	0.19	24.24	9.14e-130	6.18e-127
ADGRF5	221395	ENSG00000069122	52.64	4.63	0.19	24.58	1.98e-133	1.47e-130
EMP1	2012	ENSG00000134531	148.92	4.61	0.19	23.7	3.47e-124	2.15e-121
GIMAP5	55340	ENSG00000196329	101.09	4.58	0.2	23.07	9.01e-118	4.67e-115
ESM1	11082	ENSG00000164283	109.37	4.56	0.19	23.51	3.13e-122	1.84e-119
GIMAP6	474344	ENSG00000133561	79.95	4.55	0.2	23.25	1.57e-119	8.75e-117
SERPINE1	5054	ENSG00000106366	478.06	4.52	0.19	24.09	2.86e-128	1.88e-125
GIMAP8	155038	ENSG00000171115	50.35	4.51	0.19	23.66	8.6e-124	5.18e-121
ANGPT2	285	ENSG00000091879	155.85	4.46	0.15	29.99	1.53e-197	2.14e-194
LINC01235	401492	ENSG00000270547	46.02	4.44	0.19	23.22	2.92e-119	1.59e-116
SHE	126669	ENSG00000169291	62.43	4.41	0.19	23	4.48e-117	2.27e-114
TM4SF18	116441	ENSG00000163762	49.31	4.41	0.18	23.96	7.62e-127	4.85e-124
ARMCX2	9823	ENSG00000184867	50.67	4.4	0.19	22.69	5.73e-114	2.72e-111
HIST1H4F	8361	ENSG00000274618	62.7	4.4	0.2	22.41	3.29e-111	1.5e-108
MAOA	4128	ENSG00000189221	43.88	4.33	0.19	22.75	1.39e-114	6.74e-112
UBB	7314	ENSG00000170315	58.43	4.33	0.2	22.04	1.15e-107	4.75e-105
CXorf36	79742	ENSG00000147113	88.72	4.31	0.2	21.45	4.88e-102	1.78e-99
TINAGL1	64129	ENSG00000142910	107.99	4.26	0.19	21.89	3.3e-106	1.34e-103
IFITM2	10581	ENSG00000185201	101.03	4.24	0.19	22.4	3.77e-111	1.68e-108
SDPR	8436	ENSG00000168497	40.74	4.24	0.19	21.84	9.82e-106	3.91e-103
MGP	4256	ENSG00000111341	237.36	4.23	0.21	20.37	3.39e-92	9.82e-90
TIE1	7075	ENSG00000066056	146.34	4.22	0.2	20.97	1.29e-97	4.11e-95
CALCRL	10203	ENSG00000064989	49.24	4.21	0.19	22.28	5.17e-110	2.18e-107
FN1	2335	ENSG00000115414	284.93	4.18	0.19	22.38	6.06e-111	2.65e-108
SULF2	55959	ENSG00000196562	107.18	4.18	0.19	21.74	8.07e-105	3.1e-102
ECSCR	641700	ENSG00000249751	55.55	4.17	0.2	21.2	8.66e-100	2.93e-97
IGFBP4	3487	ENSG00000141753	110.81	4.16	0.19	21.43	6.85e-102	2.46e-99
LMO2	4005	ENSG00000135363	36.91	4.16	0.19	21.36	3.15e-101	1.1e-98
SERPINB9	5272	ENSG00000170542	58.19	4.16	0.19	21.68	3.47e-104	1.29e-101
PTPRB	5787	ENSG00000127329	43.07	4.15	0.19	22.34	1.51e-110	6.46e-108
GIMAP4	55303	ENSG00000133574	30.97	4.12	0.19	21.39	1.49e-101	5.28e-99
PRSS23	11098	ENSG00000150687	131.58	4.1	0.2	20.92	3.2e-97	1.01e-94
BMP4	652	ENSG00000125378	51.54	4.07	0.2	20.25	3.76e-91	1.05e-88
BMX	660	ENSG00000102010	34.19	4.07	0.19	20.97	1.27e-97	4.11e-95
GALNT18	374378	ENSG00000110328	64.84	4.06	0.2	19.96	1.23e-88	3.36e-86
ALPK3	57538	ENSG00000136383	60.54	4.03	0.2	19.88	6.36e-88	1.67e-85
LRRC32	2615	ENSG00000137507	76.16	4.02	0.2	19.65	5.26e-86	1.35e-83
GMFG	9535	ENSG00000130755	43.33	4.01	0.19	21.21	8.34e-100	2.86e-97
MYCT1	80177	ENSG00000120279	35.65	4.01	0.2	20.39	2.07e-92	6.07e-90
PLXNA2	5362	ENSG00000076356	91.02	4.01	0.21	19.48	1.72e-84	4.16e-82
TEK	7010	ENSG00000120156	37.4	4.01	0.2	20.47	3.61e-93	1.07e-90
PDE4B	5142	ENSG00000184588	58.64	3.99	0.16	24.56	3.47e-133	2.5e-130
ARHGAP29	9411	ENSG00000137962	32.15	3.97	0.19	20.81	3.39e-96	1.05e-93
BCAT1	586	ENSG00000060982	40.24	3.97	0.19	21.15	2.6e-99	8.51e-97
COL8A1	1295	ENSG00000144810	116.61	3.94	0.2	19.36	1.73e-83	4.06e-81
KCTD12	115207	ENSG00000178695	130.79	3.88	0.17	23.11	3.54e-118	1.88e-115
MYOF	26509	ENSG00000138119	57.9	3.86	0.17	22.62	2.62e-113	1.22e-110
MRC1	4360	ENSG00000260314	24.34	3.85	0.2	19.67	3.84e-86	9.97e-84
ADGRL4	64123	ENSG00000162618	29.89	3.84	0.2	19.6	1.47e-85	3.61e-83
SOCS2	8835	ENSG00000120833	30.58	3.84	0.19	20.72	2.52e-95	7.69e-93
EPAS1	2034	ENSG00000116016	177.21	3.82	0.15	26.25	6.67e-152	5.95e-149
ICAM1	3383	ENSG00000090339	43.64	3.82	0.2	18.86	2.54e-79	5.72e-77
DYSF	8291	ENSG00000135636	135.12	3.78	0.19	19.63	8.75e-86	2.19e-83
LBH	81606	ENSG00000213626	34.82	3.78	0.19	20.3	1.25e-91	3.56e-89
GYPC	2995	ENSG00000136732	115.15	3.76	0.18	21.19	1.24e-99	4.13e-97
ITGA5	3678	ENSG00000161638	337.97	3.72	0.19	19.38	1.17e-83	2.77e-81
ROBO4	54538	ENSG00000154133	126.11	3.72	0.21	17.69	5.16e-70	1.04e-67
CLEC14A	161198	ENSG00000176435	25.7	3.71	0.2	18.54	1.07e-76	2.34e-74
ACVRL1	94	ENSG00000139567	111	3.7	0.2	18.51	1.6e-76	3.46e-74
PDE2A	5138	ENSG00000186642	79.54	3.61	0.19	18.79	8.55e-79	1.91e-76
FGD5	152273	ENSG00000154783	46.07	3.59	0.2	17.58	3.28e-69	6.47e-67
ABCG1	9619	ENSG00000160179	29.19	3.56	0.2	17.49	1.79e-68	3.51e-66
PALD1	27143	ENSG00000107719	45.75	3.56	0.21	17.09	1.9e-65	3.64e-63
PTPRE	5791	ENSG00000132334	113.56	3.56	0.18	19.89	5.06e-88	1.34e-85
SRPX	8406	ENSG00000101955	30.2	3.56	0.19	18.43	7.78e-76	1.67e-73
RAB31	11031	ENSG00000168461	19.55	3.54	0.2	17.7	4.34e-70	8.8e-68
BMP6	654	ENSG00000153162	80.11	3.53	0.16	21.68	2.89e-104	1.09e-101
VWF	7450	ENSG00000110799	698.5	3.51	0.21	16.45	8.47e-61	1.49e-58
RELN	5649	ENSG00000189056	206.2	3.5	0.14	24.44	5.92e-132	4.13e-129
BGN	633	ENSG00000182492	45.8	3.48	0.21	16.9	4.62e-64	8.51e-62
ITGA3	3675	ENSG00000005884	46.49	3.46	0.19	17.8	6.62e-71	1.37e-68
FABP5	2171	ENSG00000164687	37.94	3.45	0.21	16.63	4.2e-62	7.55e-60
HIST1H2BE	8344	ENSG00000274290	49.09	3.41	0.2	17.44	4.29e-68	8.31e-66
LAYN	143903	ENSG00000204381	21.37	3.41	0.2	16.76	4.48e-63	8.12e-61
PLA2G4C	8605	ENSG00000105499	25.54	3.41	0.2	16.96	1.54e-64	2.92e-62
RCSD1	92241	ENSG00000198771	18.02	3.39	0.2	16.93	2.61e-64	4.85e-62
DHRS3	9249	ENSG00000162496	21.86	3.37	0.2	16.95	1.89e-64	3.55e-62
FLT4	2324	ENSG00000037280	104.61	3.35	0.21	15.77	4.92e-56	7.79e-54
APOL3	80833	ENSG00000128284	29.41	3.34	0.21	16.27	1.58e-59	2.71e-57
HCLS1	3059	ENSG00000180353	21.54	3.34	0.2	16.83	1.43e-63	2.61e-61
PREX2	80243	ENSG00000046889	18.66	3.34	0.2	16.36	3.86e-60	6.73e-58
TLR4	7099	ENSG00000136869	16.98	3.32	0.2	16.27	1.68e-59	2.87e-57
ART4	420	ENSG00000111339	17.63	3.31	0.2	16.28	1.4e-59	2.41e-57
HSD17B2	3294	ENSG00000086696	26.19	3.31	0.21	15.98	1.89e-57	3.1e-55
CXCL8	3576	ENSG00000169429	23.27	3.29	0.19	17.8	7.08e-71	1.45e-68
RAC2	5880	ENSG00000128340	25.72	3.29	0.21	15.8	3.17e-56	5.08e-54
HHEX	3087	ENSG00000152804	19.75	3.28	0.21	16.02	9.66e-58	1.61e-55
TFPI	7035	ENSG00000003436	77.83	3.28	0.18	18.62	2.17e-77	4.79e-75
PROX1	5629	ENSG00000117707	23.94	3.26	0.21	15.69	1.91e-55	2.96e-53
CHST15	51363	ENSG00000182022	29.04	3.24	0.21	15.42	1.22e-53	1.8e-51
MFNG	4242	ENSG00000100060	40.11	3.23	0.21	15.34	3.95e-53	5.68e-51
TAL1	6886	ENSG00000162367	20.72	3.22	0.21	15.65	3.08e-55	4.74e-53
XIST	7503	ENSG00000229807	26.53	3.2	0.21	15.31	6.79e-53	9.7e-51
TNFAIP8L3	388121	ENSG00000183578	21.28	3.19	0.21	15.37	2.52e-53	3.67e-51
LOC643733	643733	ENSG00000235505	14.3	3.18	0.2	15.65	3.37e-55	5.14e-53
PTX3	5806	ENSG00000163661	122.2	3.18	0.21	14.96	1.4e-50	1.9e-48
ADM	133	ENSG00000148926	76.27	3.17	0.17	18.99	2.02e-80	4.61e-78
TGFBR2	7048	ENSG00000163513	447.26	3.16	0.1	30.54	7.22e-205	1.15e-201
RAMP3	10268	ENSG00000122679	15.23	3.14	0.21	15.23	2.31e-52	3.23e-50
MOV10L1	54456	ENSG00000073146	18.19	3.13	0.21	15.09	2.02e-51	2.78e-49
HIST1H3I	8354	ENSG00000275379	26.56	3.12	0.21	14.84	7.92e-50	1.04e-47
ARHGDIB	397	ENSG00000111348	41.64	3.11	0.16	20.06	1.58e-89	4.35e-87
ZNF521	25925	ENSG00000198795	23.07	3.1	0.2	15.37	2.59e-53	3.75e-51
C10orf10	11067	ENSG00000165507	69.41	3.09	0.15	20.3	1.26e-91	3.56e-89
GALNT15	117248	ENSG00000131386	13.38	3.08	0.21	14.91	3.06e-50	4.08e-48
ARRB1	408	ENSG00000137486	59.11	3.07	0.19	15.96	2.43e-57	3.95e-55
RASGRP3	25780	ENSG00000152689	53.1	3.07	0.16	19.64	7.14e-86	1.81e-83
SLCO2A1	6578	ENSG00000174640	13.09	3.07	0.21	14.85	6.49e-50	8.61e-48
CXCL1	2919	ENSG00000163739	50.55	3.06	0.21	14.78	2.08e-49	2.7e-47
DKK3	27122	ENSG00000050165	21.37	3.06	0.2	15.42	1.18e-53	1.75e-51
PDGFA	5154	ENSG00000197461	25.28	3.06	0.2	15.2	3.51e-52	4.86e-50
CEACAM1	634	ENSG00000079385	33.63	3.05	0.2	14.96	1.32e-50	1.79e-48
SLFN11	91607	ENSG00000172716	13.32	3.05	0.21	14.84	7.51e-50	9.92e-48
CTSS	1520	ENSG00000163131	24.25	3.04	0.19	15.9	6.3e-57	1.02e-54
FLNC	2318	ENSG00000128591	49.26	3.04	0.21	14.3	2.29e-46	2.72e-44
EMCN	51705	ENSG00000164035	13.35	3.03	0.21	14.62	2.13e-48	2.65e-46
LAPTM5	7805	ENSG00000162511	63.55	3.02	0.19	15.7	1.41e-55	2.2e-53
STAB1	23166	ENSG00000010327	236.68	3.02	0.21	14.43	3.56e-47	4.34e-45
MMRN2	79812	ENSG00000173269	20.4	3.01	0.2	15.07	2.69e-51	3.68e-49
RHOJ	57381	ENSG00000126785	51.4	3.01	0.19	15.76	6.11e-56	9.6e-54
PLSCR4	57088	ENSG00000114698	74.6	3	0.14	21.77	4.79e-105	1.87e-102
BCL6B	255877	ENSG00000161940	30.64	2.99	0.21	14.15	1.95e-45	2.26e-43
NFIB	4781	ENSG00000147862	61.73	2.99	0.16	18.14	1.47e-73	3.06e-71
SOX17	64321	ENSG00000164736	13.55	2.99	0.21	14.35	1.01e-46	1.21e-44
CARD6	84674	ENSG00000132357	12.93	2.98	0.2	14.72	4.46e-49	5.71e-47
CD36	948	ENSG00000135218	12.59	2.98	0.2	14.65	1.34e-48	1.68e-46
CTHRC1	115908	ENSG00000164932	22.46	2.98	0.2	14.72	4.54e-49	5.78e-47
ST6GALNAC3	256435	ENSG00000184005	10.93	2.97	0.21	14.41	4.67e-47	5.67e-45
ABLIM3	22885	ENSG00000173210	22.75	2.96	0.21	14.25	4.45e-46	5.25e-44
MID2	11043	ENSG00000080561	12.91	2.96	0.21	14.19	1.01e-45	1.18e-43
C1orf115	79762	ENSG00000162817	14.74	2.95	0.21	14.09	4.42e-45	5.06e-43
OXCT1	5019	ENSG00000083720	13.88	2.94	0.2	14.41	4.73e-47	5.7e-45
RAMP2	10266	ENSG00000131477	23.54	2.93	0.21	13.79	2.99e-43	3.35e-41
TMEM204	79652	ENSG00000131634	15.68	2.91	0.19	15.26	1.51e-52	2.11e-50
PAPSS2	9060	ENSG00000198682	44.24	2.89	0.15	19.62	1.15e-85	2.85e-83
HID1	283987	ENSG00000167861	19.23	2.88	0.21	13.72	7.27e-43	8.07e-41
TMEM246	84302	ENSG00000165152	25.12	2.88	0.21	13.94	3.53e-44	3.99e-42
TUBB6	84617	ENSG00000176014	265.09	2.88	0.16	18.39	1.7e-75	3.62e-73
CETP	1071	ENSG00000087237	10.4	2.85	0.21	13.68	1.31e-42	1.45e-40
SLC40A1	30061	ENSG00000138449	11.65	2.85	0.21	13.62	3.12e-42	3.38e-40
ADRB1	153	ENSG00000043591	18.38	2.84	0.21	13.39	6.48e-41	6.72e-39
DAPK1	1612	ENSG00000196730	15.2	2.84	0.21	13.52	1.21e-41	1.28e-39
FLRT2	23768	ENSG00000185070	137.35	2.84	0.15	19.26	1.26e-82	2.92e-80
H2AFJ	55766	ENSG00000246705	11.8	2.84	0.21	13.53	1.02e-41	1.08e-39
TBX1	6899	ENSG00000184058	14.8	2.83	0.21	13.63	2.68e-42	2.93e-40
C16orf62	57020	ENSG00000103544	34.72	2.78	0.18	15.8	3.35e-56	5.34e-54
KALRN	8997	ENSG00000160145	41.63	2.77	0.18	15.39	1.86e-53	2.74e-51
SYNPO	11346	ENSG00000171992	61.07	2.77	0.19	14.66	1.25e-48	1.58e-46
ABCA4	24	ENSG00000198691	12.53	2.76	0.21	13.15	1.79e-39	1.8e-37
CLEC1A	51267	ENSG00000150048	20.8	2.76	0.2	14.11	3.5e-45	4.02e-43
MANSC1	54682	ENSG00000111261	24.06	2.75	0.19	14.45	2.36e-47	2.89e-45
SH2D3C	10044	ENSG00000095370	25.85	2.73	0.21	12.76	2.74e-37	2.69e-35
ARHGEF15	22899	ENSG00000198844	12.92	2.72	0.21	12.88	5.7e-38	5.65e-36
RGCC	28984	ENSG00000102760	37.1	2.71	0.19	14.41	4.81e-47	5.77e-45
THSD4	79875	ENSG00000187720	28.02	2.71	0.2	13.26	3.99e-40	4.07e-38
ESAM	90952	ENSG00000149564	34.19	2.68	0.2	13.63	2.72e-42	2.96e-40
RPP25	54913	ENSG00000178718	14.49	2.68	0.21	12.64	1.31e-36	1.26e-34
YPEL2	388403	ENSG00000175155	44.95	2.67	0.15	17.59	2.7e-69	5.38e-67
APBA2	321	ENSG00000034053	19.38	2.66	0.21	12.72	4.36e-37	4.25e-35
IL32	9235	ENSG00000008517	59.39	2.66	0.19	14.24	5.52e-46	6.48e-44
LY96	23643	ENSG00000154589	10.67	2.66	0.21	12.6	2.11e-36	2.02e-34
LGALS9	3965	ENSG00000168961	18.39	2.65	0.21	12.64	1.24e-36	1.2e-34
NINL	22981	ENSG00000101004	11.78	2.65	0.2	13.02	9.35e-39	9.35e-37
IL1R1	3554	ENSG00000115594	23.28	2.64	0.18	14.52	9.49e-48	1.17e-45
PGM5	5239	ENSG00000154330	13.74	2.64	0.21	12.47	1.14e-35	1.07e-33
TNFRSF10D	8793	ENSG00000173530	16.28	2.64	0.21	12.34	5.38e-35	4.94e-33
AKR1C3	8644	ENSG00000196139	8.3	2.63	0.21	12.47	1.1e-35	1.04e-33
CH25H	9023	ENSG00000138135	13.56	2.63	0.21	12.35	5.06e-35	4.67e-33
TNFSF10	8743	ENSG00000121858	16.59	2.63	0.21	12.78	2.25e-37	2.22e-35
TSPAN7	7102	ENSG00000156298	11.78	2.63	0.21	12.38	3.44e-35	3.19e-33
TCF4	6925	ENSG00000196628	172.41	2.62	0.11	23.39	5.29e-121	3.03e-118
GIMAP7	168537	ENSG00000179144	7.66	2.61	0.21	12.41	2.41e-35	2.26e-33
SQRDL	58472	ENSG00000137767	13.22	2.58	0.21	12.19	3.51e-34	3.16e-32
MT1E	4493	ENSG00000169715	8.75	2.56	0.21	12.07	1.59e-33	1.42e-31
PLA1A	51365	ENSG00000144837	9.07	2.55	0.21	12.02	2.75e-33	2.44e-31
PDLIM3	27295	ENSG00000154553	11.79	2.53	0.21	11.87	1.61e-32	1.39e-30
GBGT1	26301	ENSG00000148288	19.01	2.52	0.21	11.84	2.54e-32	2.13e-30
TCN2	6948	ENSG00000185339	11.95	2.52	0.2	12.62	1.74e-36	1.67e-34
VAV3	10451	ENSG00000134215	7.77	2.51	0.21	11.97	4.81e-33	4.24e-31
VWA1	64856	ENSG00000179403	30.4	2.51	0.2	12.48	9.01e-36	8.55e-34
MVP	9961	ENSG00000013364	49.92	2.48	0.19	12.94	2.76e-38	2.75e-36
SEMA3G	56920	ENSG00000010319	33.03	2.47	0.21	11.89	1.37e-32	1.19e-30
MMP2	4313	ENSG00000087245	30.34	2.46	0.21	11.92	9.63e-33	8.42e-31
TNFRSF10A	8797	ENSG00000104689	10.43	2.45	0.21	11.48	1.69e-30	1.35e-28
CASP1	834	ENSG00000137752	6.56	2.44	0.21	11.51	1.17e-30	9.46e-29
FAM198B	51313	ENSG00000164125	14.73	2.43	0.21	11.51	1.19e-30	9.51e-29
ADAMTS4	9507	ENSG00000158859	28.33	2.42	0.2	11.84	2.33e-32	1.97e-30
GNA14	9630	ENSG00000156049	16.7	2.42	0.21	11.75	7.1e-32	5.9e-30
NOX4	50507	ENSG00000086991	6.36	2.42	0.21	11.4	4.33e-30	3.43e-28
JAG1	182	ENSG00000101384	173.21	2.41	0.16	14.8	1.39e-49	1.81e-47
PRKCH	5583	ENSG00000027075	51.26	2.41	0.15	16.13	1.63e-58	2.76e-56
SLC2A12	154091	ENSG00000146411	7.18	2.41	0.21	11.44	2.51e-30	2e-28
SLC30A3	7781	ENSG00000115194	9.03	2.38	0.21	11.15	7.5e-29	5.69e-27
C10orf54	64115	ENSG00000107738	10.47	2.37	0.21	11.27	1.92e-29	1.49e-27
PKHD1L1	93035	ENSG00000205038	8.95	2.37	0.21	11.11	1.14e-28	8.58e-27
ANKRD55	79722	ENSG00000164512	7.53	2.35	0.21	11.1	1.27e-28	9.57e-27
APH1B	83464	ENSG00000138613	9.79	2.35	0.21	11.31	1.19e-29	9.25e-28
C2CD4B	388125	ENSG00000205502	8.63	2.35	0.21	10.97	5.08e-28	3.73e-26
DLL4	54567	ENSG00000128917	8.03	2.35	0.21	11.01	3.26e-28	2.4e-26
MT2A	4502	ENSG00000125148	360.6	2.35	0.17	13.75	4.85e-43	5.4e-41
BST1	683	ENSG00000109743	11.25	2.34	0.21	11.34	7.92e-30	6.19e-28
GPR4	2828	ENSG00000177464	11.76	2.34	0.21	10.93	8.59e-28	6.24e-26
SMAD3	4088	ENSG00000166949	23.65	2.34	0.2	11.92	9.7e-33	8.45e-31
TMEM185B	79134	ENSG00000226479	13.76	2.32	0.2	11.57	5.52e-31	4.5e-29
PALMD	54873	ENSG00000099260	36.37	2.31	0.17	13.45	3.09e-41	3.24e-39
SCARF1	8578	ENSG00000074660	20.62	2.31	0.21	10.82	2.8e-27	2.01e-25
ELMO1	9844	ENSG00000155849	11.01	2.3	0.21	10.89	1.23e-27	8.87e-26
INPP5D	3635	ENSG00000168918	13.81	2.3	0.21	10.76	5.22e-27	3.71e-25
ARHGEF28	64283	ENSG00000214944	29.98	2.29	0.17	13.53	9.96e-42	1.07e-39
CCND2	894	ENSG00000118971	81.64	2.29	0.21	10.71	8.75e-27	6.17e-25
CELSR1	9620	ENSG00000075275	11.35	2.29	0.21	10.81	2.94e-27	2.1e-25
HTN3	3347	ENSG00000205649	8.43	2.28	0.21	10.62	2.43e-26	1.7e-24
LYVE1	10894	ENSG00000133800	11.14	2.26	0.21	10.54	5.42e-26	3.7e-24
THBD	7056	ENSG00000178726	12.79	2.26	0.21	10.54	5.7e-26	3.89e-24
NHSL2	340527	ENSG00000204131	6.8	2.25	0.21	10.51	7.85e-26	5.32e-24
CLDN5	7122	ENSG00000184113	26.8	2.24	0.21	10.41	2.14e-25	1.42e-23
ANO2	57101	ENSG00000047617	6.89	2.22	0.21	10.38	2.97e-25	1.97e-23
CXCL2	2920	ENSG00000081041	16.5	2.22	0.21	10.5	9.01e-26	6.05e-24
GAS6	2621	ENSG00000183087	11.62	2.22	0.21	10.48	1.03e-25	6.92e-24
EPHB2	2048	ENSG00000133216	10.83	2.2	0.21	10.25	1.23e-24	7.97e-23
NR2F1	7025	ENSG00000175745	25.25	2.2	0.21	10.55	4.82e-26	3.33e-24
KIF17	57576	ENSG00000117245	12.94	2.19	0.2	11.13	8.49e-29	6.42e-27
PEAR1	375033	ENSG00000187800	20.81	2.19	0.21	10.22	1.65e-24	1.07e-22
RFTN1	23180	ENSG00000131378	27.63	2.19	0.19	11.82	2.95e-32	2.47e-30
MEOX2	4223	ENSG00000106511	5.19	2.18	0.21	10.2	1.99e-24	1.28e-22
SCN3B	55800	ENSG00000166257	10.89	2.18	0.21	10.17	2.81e-24	1.79e-22
THSD1	55901	ENSG00000136114	28.42	2.18	0.19	11.35	7.43e-30	5.84e-28
EMC10	284361	ENSG00000161671	12.73	2.17	0.21	10.26	1.07e-24	6.98e-23
TSPAN15	23555	ENSG00000099282	85.43	2.17	0.16	13.27	3.63e-40	3.72e-38
ACE	1636	ENSG00000159640	6.93	2.16	0.21	10.07	7.31e-24	4.59e-22
FZD4	8322	ENSG00000174804	60.96	2.16	0.11	19.16	7.94e-82	1.83e-79
KDR	3791	ENSG00000128052	218.34	2.16	0.13	16.54	1.84e-61	3.26e-59
NFKBIZ	64332	ENSG00000144802	38.06	2.16	0.18	11.98	4.51e-33	4e-31
PLXNA4	91584	ENSG00000221866	9.3	2.16	0.21	10.05	9.43e-24	5.89e-22
GDF15	9518	ENSG00000130513	15.91	2.15	0.2	10.61	2.58e-26	1.79e-24
ANGPTL2	23452	ENSG00000136859	13.35	2.14	0.21	9.96	2.2e-23	1.36e-21
SPRY1	10252	ENSG00000164056	85.78	2.14	0.15	14.53	7.68e-48	9.52e-46
TMEM154	201799	ENSG00000170006	6.21	2.14	0.21	10.15	3.32e-24	2.1e-22
DPP4	1803	ENSG00000197635	5.52	2.13	0.21	9.95	2.52e-23	1.54e-21
RGS3	5998	ENSG00000138835	74.62	2.13	0.16	13.41	5.19e-41	5.41e-39
SH3BGRL2	83699	ENSG00000198478	38.11	2.13	0.15	14.65	1.39e-48	1.74e-46
LEPR	3953	ENSG00000116678	24.48	2.11	0.17	12.25	1.7e-34	1.55e-32
SELE	6401	ENSG00000007908	7.78	2.11	0.21	9.81	1.07e-22	6.37e-21
SNCAIP	9627	ENSG00000064692	5	2.11	0.21	9.87	5.74e-23	3.48e-21
ZBTB16	7704	ENSG00000109906	5.04	2.11	0.21	9.85	6.98e-23	4.22e-21
PCDH12	51294	ENSG00000113555	25.15	2.1	0.19	11.32	1.03e-29	8.01e-28
SEMA3A	10371	ENSG00000075213	13.59	2.09	0.19	11.24	2.57e-29	1.98e-27
GALC	2581	ENSG00000054983	8.52	2.08	0.2	10.21	1.86e-24	1.19e-22
KLHL3	26249	ENSG00000146021	10	2.08	0.21	9.82	9.18e-23	5.49e-21
RASGRF2	5924	ENSG00000113319	35.84	2.08	0.13	15.64	3.91e-55	5.93e-53
RASIP1	54922	ENSG00000105538	19.23	2.08	0.21	9.92	3.49e-23	2.13e-21
RBP1	5947	ENSG00000114115	6.76	2.08	0.21	9.75	1.83e-22	1.08e-20
SPNS2	124976	ENSG00000183018	49.44	2.08	0.19	10.74	6.59e-27	4.67e-25
ARHGAP31	57514	ENSG00000031081	86.72	2.07	0.17	11.85	2.17e-32	1.85e-30
CXCL12	6387	ENSG00000107562	35.02	2.07	0.18	11.22	3.36e-29	2.58e-27
HSPA1A	3303	ENSG00000204389	32.14	2.07	0.2	10.21	1.79e-24	1.15e-22
LONRF3	79836	ENSG00000175556	5.33	2.07	0.21	9.66	4.49e-22	2.6e-20
ADAMTS6	11174	ENSG00000049192	7.86	2.06	0.21	10	1.53e-23	9.49e-22
EML1	2009	ENSG00000066629	5.36	2.06	0.21	9.64	5.68e-22	3.27e-20
METTL7A	25840	ENSG00000185432	7.99	2.06	0.21	9.65	4.69e-22	2.7e-20
ADCY4	196883	ENSG00000129467	20.93	2.05	0.2	10.17	2.59e-24	1.65e-22
HSPG2	3339	ENSG00000142798	267.42	2.05	0.19	10.55	4.98e-26	3.43e-24
NYNRIN	57523	ENSG00000205978	7.58	2.05	0.21	9.54	1.37e-21	7.72e-20
ALS2CL	259173	ENSG00000178038	8.86	2.04	0.21	9.69	3.4e-22	1.98e-20
ARSJ	79642	ENSG00000180801	16.94	2.04	0.18	11.2	3.92e-29	3e-27
ARHGAP25	9938	ENSG00000163219	8.46	2.03	0.21	9.72	2.42e-22	1.43e-20
DUSP23	54935	ENSG00000158716	16.51	2.03	0.18	11.58	5.44e-31	4.44e-29
EMILIN1	11117	ENSG00000138080	27.05	2.03	0.2	10.04	1.05e-23	6.54e-22
MDFI	4188	ENSG00000112559	7.3	2.03	0.21	9.43	4.05e-21	2.21e-19
PAPLN	89932	ENSG00000100767	44.46	2.02	0.19	10.52	6.69e-26	4.55e-24
PHF11	51131	ENSG00000136147	5.04	2.02	0.21	9.44	3.62e-21	1.98e-19
TSPYL5	85453	ENSG00000180543	6.1	2.02	0.21	9.39	6.21e-21	3.38e-19
FAT4	79633	ENSG00000196159	61.76	2.01	0.16	12.2	2.97e-34	2.68e-32
ADPRH	141	ENSG00000144843	5.51	2	0.21	9.31	1.27e-20	6.77e-19
ARID5B	84159	ENSG00000150347	21.37	2	0.19	10.34	4.81e-25	3.17e-23
COX7A1	1346	ENSG00000161281	7.41	2	0.21	9.37	6.95e-21	3.77e-19
NPR1	4881	ENSG00000169418	5.68	2	0.21	9.32	1.12e-20	6.04e-19
BMP2	650	ENSG00000125845	13.81	1.99	0.19	10.23	1.51e-24	9.76e-23
DLC1	10395	ENSG00000164741	120.36	1.99	0.09	22.88	8.23e-116	4.08e-113
DOCK9	23348	ENSG00000088387	108.9	1.99	0.1	20.49	2.91e-93	8.78e-91
FAM109B	150368	ENSG00000177096	9.3	1.99	0.21	9.27	1.79e-20	9.45e-19
MAGEH1	28986	ENSG00000187601	6.16	1.99	0.21	9.26	2.01e-20	1.06e-18
OLFM1	10439	ENSG00000130558	5.58	1.99	0.21	9.28	1.76e-20	9.3e-19
APLN	8862	ENSG00000171388	48.16	1.98	0.21	9.32	1.13e-20	6.06e-19
SAMD4A	23034	ENSG00000020577	56.79	1.98	0.15	13.48	2.02e-41	2.13e-39
SPINT2	10653	ENSG00000167642	6.04	1.98	0.21	9.34	9.61e-21	5.19e-19
SERPINB2	5055	ENSG00000197632	13.72	1.97	0.21	9.57	1.11e-21	6.3e-20
ABCA6	23460	ENSG00000154262	6.04	1.96	0.21	9.15	5.66e-20	2.89e-18
C1QTNF6	114904	ENSG00000133466	9.89	1.96	0.21	9.55	1.27e-21	7.18e-20
FAM107A	11170	ENSG00000168309	5.61	1.96	0.21	9.15	5.79e-20	2.96e-18
GDF7	151449	ENSG00000143869	5.58	1.96	0.21	9.15	5.62e-20	2.88e-18
GIMAP1	170575	ENSG00000213203	7.38	1.95	0.21	9.16	5.33e-20	2.74e-18
LOX	4015	ENSG00000113083	10.11	1.95	0.2	9.77	1.48e-22	8.82e-21
MALL	7851	ENSG00000144063	7.75	1.95	0.21	9.13	6.89e-20	3.5e-18
P4HA3	283208	ENSG00000149380	10.53	1.95	0.21	9.24	2.48e-20	1.3e-18
CGNL1	84952	ENSG00000128849	5.99	1.94	0.21	9.03	1.71e-19	8.63e-18
COL4A1	1282	ENSG00000187498	2920.14	1.94	0.14	14.16	1.64e-45	1.91e-43
PDGFB	5155	ENSG00000100311	181.49	1.93	0.16	11.72	1.03e-31	8.53e-30
RAB3B	5865	ENSG00000169213	6.55	1.93	0.21	9.22	2.93e-20	1.52e-18
SOX7	83595	ENSG00000171056	5.93	1.91	0.21	8.95	3.44e-19	1.72e-17
IGFBP7	3490	ENSG00000163453	303.36	1.9	0.19	9.89	4.68e-23	2.84e-21
SOX18	54345	ENSG00000203883	6.06	1.9	0.21	8.84	9.38e-19	4.63e-17
STC2	8614	ENSG00000113739	18.77	1.9	0.21	8.91	5.29e-19	2.62e-17
CARD16	114769	ENSG00000204397	22.03	1.89	0.16	11.54	8.01e-31	6.5e-29
CCM2L	140706	ENSG00000101331	5.18	1.89	0.21	8.79	1.5e-18	7.31e-17
MEGF6	1953	ENSG00000162591	6.85	1.89	0.21	8.83	1.03e-18	5.07e-17
ZNF608	57507	ENSG00000168916	11.18	1.89	0.19	9.95	2.41e-23	1.47e-21
ABI3	51225	ENSG00000108798	5.2	1.88	0.21	8.75	2.16e-18	1.04e-16
STARD8	9754	ENSG00000130052	17.08	1.88	0.2	9.31	1.29e-20	6.86e-19
IER3	8870	ENSG00000137331	63.71	1.87	0.18	10.42	2.08e-25	1.39e-23
SNCG	6623	ENSG00000173267	6.15	1.87	0.21	8.81	1.26e-18	6.18e-17
ADAM19	8728	ENSG00000135074	6.06	1.86	0.21	8.66	4.6e-18	2.16e-16
P2RY6	5031	ENSG00000171631	9.62	1.86	0.21	8.68	3.89e-18	1.83e-16
ANPEP	290	ENSG00000166825	7.2	1.85	0.21	8.72	2.89e-18	1.38e-16
FAM174B	400451	ENSG00000185442	26.15	1.85	0.19	9.68	3.67e-22	2.14e-20
LTBP2	4053	ENSG00000119681	13.06	1.85	0.19	9.71	2.73e-22	1.6e-20
TFF3	7033	ENSG00000160180	7.23	1.85	0.21	8.65	5.23e-18	2.45e-16
ATOH8	84913	ENSG00000168874	18.11	1.84	0.19	9.48	2.46e-21	1.37e-19
EVC2	132884	ENSG00000173040	5.26	1.84	0.21	8.57	1.05e-17	4.86e-16
TFPI2	7980	ENSG00000105825	174.88	1.84	0.12	15.3	7.17e-53	1.02e-50
HECW2	57520	ENSG00000138411	28.77	1.83	0.16	11.58	5.24e-31	4.29e-29
SERPINH1	871	ENSG00000149257	122.57	1.83	0.17	11.09	1.4e-28	1.05e-26
TOR4A	54863	ENSG00000198113	13	1.82	0.21	8.73	2.52e-18	1.21e-16
N4BP3	23138	ENSG00000145911	10.78	1.8	0.21	8.51	1.74e-17	8.01e-16
TMEM216	51259	ENSG00000187049	6.29	1.8	0.21	8.36	6.07e-17	2.71e-15
IL3RA	3563	ENSG00000185291	39.52	1.79	0.17	10.65	1.68e-26	1.18e-24
TP53INP1	94241	ENSG00000164938	15.96	1.79	0.17	10.31	6.26e-25	4.1e-23
THSD7A	221981	ENSG00000005108	7.11	1.78	0.21	8.28	1.26e-16	5.53e-15
ITGB3	3690	ENSG00000259207	48.24	1.77	0.17	10.5	8.79e-26	5.92e-24
JAK3	3718	ENSG00000105639	8.41	1.77	0.21	8.24	1.78e-16	7.71e-15
SIGIRR	59307	ENSG00000185187	6.59	1.77	0.21	8.43	3.54e-17	1.61e-15
DCHS1	8642	ENSG00000166341	58.97	1.76	0.21	8.22	1.97e-16	8.5e-15
F2RL3	9002	ENSG00000127533	7.9	1.76	0.21	8.27	1.31e-16	5.75e-15
JAG2	3714	ENSG00000184916	18.11	1.76	0.2	8.81	1.21e-18	5.94e-17
ULK2	9706	ENSG00000083290	8.48	1.76	0.2	8.69	3.72e-18	1.76e-16
ACSL5	51703	ENSG00000197142	56.69	1.75	0.15	11.54	8.76e-31	7.08e-29
CASP10	843	ENSG00000003400	34.57	1.74	0.14	12.11	9.89e-34	8.85e-32
LXN	56925	ENSG00000079257	17.83	1.74	0.17	10.29	8.04e-25	5.26e-23
PLVAP	83483	ENSG00000130300	8.93	1.74	0.21	8.22	2.07e-16	8.91e-15
ME3	10873	ENSG00000151376	6.76	1.73	0.21	8.11	4.96e-16	2.11e-14
UNC5A	90249	ENSG00000113763	5.6	1.73	0.21	8.05	8.2e-16	3.46e-14
MMP10	4319	ENSG00000166670	20.18	1.72	0.21	8.21	2.3e-16	9.88e-15
SRPX2	27286	ENSG00000102359	27.04	1.72	0.18	9.59	9.19e-22	5.26e-20
FRMD4B	23150	ENSG00000114541	11.82	1.71	0.18	9.33	1.06e-20	5.74e-19
RGL1	23179	ENSG00000143344	32.91	1.71	0.14	12.33	6.34e-35	5.79e-33
EXOC3L1	283849	ENSG00000179044	13.35	1.7	0.21	8.01	1.13e-15	4.73e-14
FERMT3	83706	ENSG00000149781	16.58	1.7	0.2	8.47	2.55e-17	1.17e-15
SOCS3	9021	ENSG00000184557	110.59	1.7	0.16	10.69	1.17e-26	8.23e-25
SLC17A9	63910	ENSG00000101194	7.58	1.69	0.21	7.93	2.2e-15	9.15e-14
ITPRIPL1	150771	ENSG00000198885	8.07	1.67	0.21	7.77	7.84e-15	3.2e-13
RNF152	220441	ENSG00000176641	40.28	1.67	0.15	11.03	2.87e-28	2.12e-26
CRIM1	51232	ENSG00000150938	511.01	1.66	0.09	19.46	2.38e-84	5.71e-82
PCSK6	5046	ENSG00000140479	14.72	1.66	0.2	8.28	1.23e-16	5.39e-15
NID1	4811	ENSG00000116962	190.99	1.65	0.13	12.4	2.5e-35	2.33e-33
CD274	29126	ENSG00000120217	11.12	1.64	0.2	8.03	9.72e-16	4.08e-14
NR2F1-AS1	441094	ENSG00000237187	5.57	1.64	0.21	7.81	5.67e-15	2.33e-13
USHBP1	83878	ENSG00000130307	9.64	1.64	0.21	7.71	1.23e-14	4.98e-13
ZNF423	23090	ENSG00000102935	5.05	1.63	0.21	7.65	1.96e-14	7.84e-13
ADAMTS18	170692	ENSG00000140873	6.98	1.62	0.21	7.74	1.01e-14	4.12e-13
MGLL	11343	ENSG00000074416	40.21	1.62	0.19	8.72	2.72e-18	1.3e-16
PHLDB2	90102	ENSG00000144824	25.15	1.62	0.14	11.15	6.83e-29	5.2e-27
HLA-B	3106	ENSG00000234745	280.23	1.6	0.15	11.05	2.16e-28	1.6e-26
MTRNR2L2	100462981	ENSG00000269028	153.73	1.6	0.15	10.65	1.71e-26	1.2e-24
RBMS3	27303	ENSG00000144642	6.39	1.6	0.21	7.65	2.07e-14	8.24e-13
RHBDD1	84236	ENSG00000144468	5.46	1.6	0.21	7.48	7.69e-14	2.97e-12
C16orf45	89927	ENSG00000166780	7.98	1.59	0.21	7.51	6.12e-14	2.39e-12
ICAM2	3384	ENSG00000108622	52.14	1.59	0.18	8.68	3.99e-18	1.88e-16
KIAA1217	56243	ENSG00000120549	15.22	1.59	0.18	8.94	4.05e-19	2.02e-17
ROBO3	64221	ENSG00000154134	6.04	1.58	0.21	7.43	1.09e-13	4.17e-12
CEBPD	1052	ENSG00000221869	30.81	1.57	0.16	9.69	3.34e-22	1.96e-20
ABCA3	21	ENSG00000167972	31.78	1.56	0.19	8.39	4.77e-17	2.14e-15
CECR1	51816	ENSG00000093072	5.57	1.56	0.21	7.29	3.03e-13	1.12e-11
ICA1	3382	ENSG00000003147	6.14	1.56	0.21	7.48	7.38e-14	2.86e-12
DNAJC6	9829	ENSG00000116675	17.77	1.55	0.17	9.2	3.45e-20	1.78e-18
OPTN	10133	ENSG00000123240	65.87	1.55	0.11	13.52	1.17e-41	1.24e-39
CYP1A1	1543	ENSG00000140465	36.9	1.54	0.21	7.34	2.09e-13	7.84e-12
ENG	2022	ENSG00000106991	234.26	1.54	0.15	10.07	7.52e-24	4.71e-22
SULT1C4	27233	ENSG00000198075	6.63	1.54	0.2	7.6	2.95e-14	1.17e-12
SH3RF3	344558	ENSG00000172985	18.85	1.53	0.18	8.73	2.48e-18	1.2e-16
FBN1	2200	ENSG00000166147	59.88	1.52	0.11	13.35	1.23e-40	1.27e-38
GCLC	2729	ENSG00000001084	12.58	1.52	0.17	8.74	2.36e-18	1.14e-16
APOD	347	ENSG00000189058	49.36	1.51	0.18	8.34	7.19e-17	3.19e-15
ITGA1	3672	ENSG00000213949	39.22	1.51	0.16	9.46	3.16e-21	1.76e-19
MYLK2	85366	ENSG00000101306	10.49	1.51	0.21	7.25	4.27e-13	1.56e-11
PLA2R1	22925	ENSG00000153246	6.67	1.51	0.21	7.37	1.65e-13	6.23e-12
TGFB2	7042	ENSG00000092969	20.65	1.5	0.16	9.46	3.2e-21	1.77e-19
ADAMTSL3	57188	ENSG00000156218	18.21	1.49	0.18	8.16	3.26e-16	1.39e-14
COL15A1	1306	ENSG00000204291	49.05	1.49	0.13	11.88	1.51e-32	1.3e-30
HIC1	3090	ENSG00000177374	9.01	1.48	0.21	6.92	4.37e-12	1.5e-10
MAP3K8	1326	ENSG00000107968	8.04	1.48	0.19	7.6	3.03e-14	1.19e-12
PROS1	5627	ENSG00000184500	12.97	1.48	0.18	8.39	4.66e-17	2.1e-15
ZSWIM5	57643	ENSG00000162415	9.63	1.48	0.2	7.3	2.83e-13	1.05e-11
GNG11	2791	ENSG00000127920	667.44	1.46	0.08	18.36	2.68e-75	5.63e-73
SEMA3F	6405	ENSG00000001617	12.65	1.46	0.2	7.17	7.67e-13	2.76e-11
AKAP12	9590	ENSG00000131016	293.12	1.45	0.07	19.89	4.51e-88	1.21e-85
APOLD1	81575	ENSG00000178878	17.12	1.45	0.2	7.26	3.84e-13	1.41e-11
EGFL7	51162	ENSG00000172889	211.42	1.45	0.17	8.49	2.11e-17	9.66e-16
FOXP1	27086	ENSG00000114861	58.21	1.45	0.12	12.25	1.74e-34	1.58e-32
PRCP	5547	ENSG00000137509	453.69	1.45	0.11	13.66	1.77e-42	1.94e-40
TM6SF1	53346	ENSG00000136404	5.13	1.45	0.21	6.84	7.84e-12	2.61e-10
FLI1	2313	ENSG00000151702	148.46	1.44	0.1	14.95	1.52e-50	2.04e-48
FRMD6	122786	ENSG00000139926	49.29	1.44	0.12	11.85	2.21e-32	1.88e-30
CPT1C	126129	ENSG00000169169	7.47	1.43	0.21	6.88	6.17e-12	2.08e-10
GPSM3	63940	ENSG00000213654	11.5	1.43	0.2	7.26	3.81e-13	1.4e-11
NRN1	51299	ENSG00000124785	33.61	1.43	0.15	9.45	3.28e-21	1.81e-19
VEGFC	7424	ENSG00000150630	5.01	1.43	0.21	6.77	1.33e-11	4.35e-10
TNS1	7145	ENSG00000079308	24.91	1.42	0.2	7.16	7.95e-13	2.85e-11
ETS2	2114	ENSG00000157557	79.12	1.4	0.09	14.74	3.69e-49	4.76e-47
RAPGEF3	10411	ENSG00000079337	7.99	1.4	0.21	6.53	6.58e-11	2.05e-09
FOXO1	2308	ENSG00000150907	33.01	1.39	0.15	9.22	3.03e-20	1.57e-18
ITGA11	22801	ENSG00000137809	8.73	1.39	0.21	6.46	1.05e-10	3.22e-09
VAMP5	10791	ENSG00000168899	14.65	1.39	0.2	7.09	1.36e-12	4.83e-11
F2R	2149	ENSG00000181104	126.96	1.38	0.09	15.57	1.23e-54	1.85e-52
GIMAP2	26157	ENSG00000106560	12.07	1.38	0.2	6.98	2.87e-12	1e-10
IL6ST	3572	ENSG00000134352	324.36	1.37	0.14	9.68	3.71e-22	2.16e-20
NOS3	4846	ENSG00000164867	6.75	1.37	0.21	6.41	1.45e-10	4.39e-09
NRP2	8828	ENSG00000118257	176.3	1.37	0.14	9.98	1.84e-23	1.14e-21
ARHGAP24	83478	ENSG00000138639	9.44	1.36	0.19	7.25	4.05e-13	1.48e-11
NID2	22795	ENSG00000087303	6.36	1.36	0.21	6.41	1.45e-10	4.39e-09
RALGAPA2	57186	ENSG00000188559	105.32	1.35	0.1	13.15	1.72e-39	1.73e-37
UNC5B	219699	ENSG00000107731	5.17	1.35	0.21	6.48	9.28e-11	2.85e-09
ABCA5	23461	ENSG00000154265	6.01	1.34	0.21	6.36	1.99e-10	5.92e-09
KANK3	256949	ENSG00000186994	9.06	1.33	0.2	6.72	1.77e-11	5.69e-10
STATH	6779	ENSG00000126549	33.28	1.33	0.21	6.23	4.62e-10	1.33e-08
STC1	6781	ENSG00000159167	40.7	1.32	0.13	10.09	6.1e-24	3.84e-22
TSPAN18	90139	ENSG00000157570	72.96	1.32	0.17	7.61	2.8e-14	1.11e-12
FILIP1L	11259	ENSG00000168386	10.56	1.31	0.19	7.01	2.45e-12	8.6e-11
ZFHX4	79776	ENSG00000091656	6.68	1.31	0.21	6.21	5.26e-10	1.51e-08
JUN	3725	ENSG00000177606	142.42	1.3	0.17	7.52	5.6e-14	2.2e-12
RIN2	54453	ENSG00000132669	24.39	1.3	0.17	7.68	1.59e-14	6.41e-13
CYR61	3491	ENSG00000142871	341.64	1.29	0.12	10.41	2.24e-25	1.48e-23
LRG1	116844	ENSG00000171236	9.72	1.29	0.21	6.04	1.54e-09	4.25e-08
FOSB	2354	ENSG00000125740	92.96	1.28	0.21	6	1.92e-09	5.26e-08
KBTBD11	9920	ENSG00000176595	48.54	1.28	0.15	8.62	6.98e-18	3.26e-16
NOTCH4	4855	ENSG00000204301	37.07	1.26	0.16	7.66	1.87e-14	7.49e-13
SMAD1	4086	ENSG00000170365	49.03	1.26	0.12	10.12	4.51e-24	2.85e-22
FES	2242	ENSG00000182511	30.66	1.25	0.19	6.63	3.41e-11	1.08e-09
OSMR	9180	ENSG00000145623	43.59	1.25	0.13	9.52	1.69e-21	9.41e-20
SCN1B	6324	ENSG00000105711	7.85	1.25	0.2	6.2	5.64e-10	1.62e-08
C1QTNF1	114897	ENSG00000173918	5.51	1.24	0.21	5.88	4.14e-09	1.1e-07
EHD2	30846	ENSG00000024422	51.15	1.24	0.17	7.13	9.7e-13	3.46e-11
AREG	374	ENSG00000109321	21.48	1.23	0.18	7.01	2.37e-12	8.32e-11
ARHGAP26	23092	ENSG00000145819	49.2	1.23	0.13	9.45	3.51e-21	1.93e-19
CTSH	1512	ENSG00000103811	63.1	1.23	0.15	8.32	9.09e-17	4.02e-15
LIF	3976	ENSG00000128342	662.51	1.23	0.09	13.61	3.45e-42	3.72e-40
COL12A1	1303	ENSG00000111799	18.4	1.22	0.17	7.39	1.44e-13	5.44e-12
HERC2P3	283755	ENSG00000180229	15.49	1.22	0.18	6.93	4.3e-12	1.48e-10
HRH1	3269	ENSG00000196639	28.19	1.22	0.13	9.17	4.72e-20	2.43e-18
CD59	966	ENSG00000085063	1365.07	1.21	0.09	13.29	2.62e-40	2.69e-38
PLK2	10769	ENSG00000145632	54.61	1.21	0.14	8.35	6.61e-17	2.94e-15
TNS2	23371	ENSG00000111077	57.2	1.21	0.18	6.74	1.53e-11	4.98e-10
FRY	10129	ENSG00000073910	14.38	1.2	0.18	6.85	7.29e-12	2.44e-10
KIF21B	23046	ENSG00000116852	12.93	1.2	0.21	5.82	5.86e-09	1.54e-07
PPP1R16B	26051	ENSG00000101445	189.99	1.2	0.16	7.44	9.75e-14	3.74e-12
TNFRSF9	3604	ENSG00000049249	8.73	1.18	0.2	5.84	5.11e-09	1.35e-07
ALCAM	214	ENSG00000170017	24.61	1.17	0.18	6.68	2.35e-11	7.52e-10
FOSL2	2355	ENSG00000075426	240.5	1.17	0.15	7.93	2.25e-15	9.31e-14
IL6	3569	ENSG00000136244	312.28	1.16	0.15	7.95	1.81e-15	7.55e-14
PTK7	5754	ENSG00000112655	43.67	1.15	0.18	6.48	8.89e-11	2.74e-09
RASD1	51655	ENSG00000108551	7.03	1.15	0.21	5.54	2.99e-08	7.26e-07
WTIP	126374	ENSG00000142279	13.23	1.15	0.21	5.53	3.18e-08	7.68e-07
AFAP1L1	134265	ENSG00000157510	189.04	1.14	0.12	9.1	9.43e-20	4.77e-18
APBA1	320	ENSG00000107282	11.58	1.14	0.18	6.32	2.56e-10	7.58e-09
CXCR4	7852	ENSG00000121966	7	1.14	0.2	5.6	2.2e-08	5.42e-07
GRAMD1C	54762	ENSG00000178075	5.05	1.14	0.21	5.49	3.94e-08	9.47e-07
TBC1D8	11138	ENSG00000204634	76.28	1.14	0.1	10.85	1.91e-27	1.38e-25
HDAC9	9734	ENSG00000048052	14.77	1.13	0.19	5.98	2.17e-09	5.93e-08
XXYLT1-AS2	101410543	ENSG00000230266	7.35	1.13	0.21	5.45	5.11e-08	1.21e-06
PPIC	5480	ENSG00000168938	18.93	1.12	0.17	6.74	1.61e-11	5.22e-10
ITPRIPL2	162073	ENSG00000205730	29.52	1.11	0.15	7.44	1.04e-13	3.98e-12
NR5A2	2494	ENSG00000116833	5.21	1.11	0.21	5.3	1.17e-07	2.63e-06
TRIM22	10346	ENSG00000132274	27.32	1.11	0.14	7.91	2.56e-15	1.06e-13
HHIP	64399	ENSG00000164161	95.48	1.1	0.09	12.51	6.59e-36	6.28e-34
NFKBIA	4792	ENSG00000100906	348.49	1.1	0.07	15.99	1.58e-57	2.61e-55
PRDM1	639	ENSG00000057657	13.25	1.1	0.17	6.32	2.65e-10	7.82e-09
CNTNAP3	79937	ENSG00000106714	30.66	1.09	0.15	7.48	7.25e-14	2.82e-12
PAQR7	164091	ENSG00000182749	8.68	1.09	0.21	5.09	3.57e-07	7.52e-06
AADACP1	201651	ENSG00000240602	7.3	1.08	0.2	5.39	7.06e-08	1.64e-06
ITM2B	9445	ENSG00000136156	364.08	1.08	0.12	8.98	2.62e-19	1.31e-17
RNF144B	255488	ENSG00000137393	8.66	1.08	0.2	5.4	6.75e-08	1.58e-06
SMAD6	4091	ENSG00000137834	71.46	1.08	0.16	6.9	5.15e-12	1.75e-10
EFNA5	1946	ENSG00000184349	35.84	1.07	0.15	7.31	2.68e-13	9.96e-12
TMEM173	340061	ENSG00000184584	40.75	1.07	0.18	5.83	5.66e-09	1.49e-07
TPM1	7168	ENSG00000140416	168.12	1.07	0.09	11.38	5.53e-30	4.36e-28
KIAA0355	9710	ENSG00000166398	100.34	1.06	0.11	9.22	2.87e-20	1.49e-18
RALB	5899	ENSG00000144118	134.49	1.06	0.08	14.07	5.75e-45	6.54e-43
CNTNAP1	8506	ENSG00000108797	33.13	1.05	0.17	6.1	1.09e-09	3.05e-08
ETS1	2113	ENSG00000134954	293.07	1.05	0.11	9.55	1.32e-21	7.45e-20
IL6R	3570	ENSG00000160712	15.08	1.05	0.2	5.17	2.29e-07	4.99e-06
SEMA6B	10501	ENSG00000167680	177.53	1.05	0.19	5.43	5.77e-08	1.36e-06
GDPD5	81544	ENSG00000158555	9.81	1.04	0.2	5.1	3.46e-07	7.3e-06
SLC38A2	54407	ENSG00000134294	565.5	1.04	0.12	8.71	3.15e-18	1.5e-16
SPTBN1	6711	ENSG00000115306	1463.59	1.04	0.06	16.11	2.2e-58	3.7e-56
STARD13	90627	ENSG00000133121	60.59	1.04	0.11	9.57	1.12e-21	6.36e-20
CRIP2	1397	ENSG00000182809	73.69	1.03	0.16	6.39	1.61e-10	4.83e-09
DAB2	1601	ENSG00000153071	176.5	1.03	0.11	9.69	3.3e-22	1.94e-20
PXK	54899	ENSG00000168297	27.07	1.03	0.13	7.66	1.9e-14	7.59e-13
BHLHE40	8553	ENSG00000134107	228.17	1.02	0.09	10.93	7.88e-28	5.74e-26
HYI	81888	ENSG00000178922	30.34	1.02	0.14	7.19	6.25e-13	2.26e-11
DKK2	27123	ENSG00000155011	9.21	1.01	0.21	4.89	1.03e-06	2.01e-05
PRR29	92340	ENSG00000224383	5.68	1.01	0.21	4.69	2.69e-06	4.91e-05
PTGS2	5743	ENSG00000073756	396.46	1.01	0.18	5.64	1.7e-08	4.24e-07
RECK	8434	ENSG00000122707	22.05	1.01	0.14	7.15	8.63e-13	3.1e-11
SLC16A7	9194	ENSG00000118596	5.47	1.01	0.21	4.81	1.53e-06	2.89e-05
SLC22A4	6583	ENSG00000197208	6.92	1.01	0.2	5	5.85e-07	1.2e-05
MYLK	4638	ENSG00000065534	48.96	1	0.15	6.6	4.09e-11	1.29e-09
NTN4	59277	ENSG00000074527	91.41	1	0.1	10.55	5.33e-26	3.66e-24
SNORA71A	26777	ENSG00000225091	282.57	-1.03	0.21	-4.84	1.28e-06	2.46e-05
SCARNA6	677772	ENSG00000251791	673.98	-1.04	0.21	-5.02	5.29e-07	1.09e-05
SNORA38B	100124536	ENSG00000200394	22.42	-1.04	0.21	-4.94	7.81e-07	1.56e-05
SNORD46	94161	ENSG00000200913	21	-1.04	0.2	-5.32	1.02e-07	2.32e-06
TRIM48	79097	ENSG00000150244	60.46	-1.05	0.15	-7.17	7.7e-13	2.77e-11
SCARNA1	677774	ENSG00000252947	41.96	-1.06	0.2	-5.21	1.9e-07	4.17e-06
SNORD82	25826	ENSG00000202400	17.66	-1.06	0.18	-5.73	9.95e-09	2.54e-07
SNORA23	677808	ENSG00000201998	381.42	-1.09	0.19	-5.67	1.43e-08	3.59e-07
RNVU1-3	101954272	ENSG00000201183	55.76	-1.11	0.19	-5.71	1.1e-08	2.8e-07
SNX32	254122	ENSG00000172803	18	-1.12	0.17	-6.47	9.95e-11	3.05e-09
SNORA38	677820	ENSG00000200816	41.15	-1.14	0.21	-5.49	3.95e-08	9.47e-07
RNU6ATAC	100151684	ENSG00000221676	54.47	-1.16	0.21	-5.4	6.85e-08	1.59e-06
RNY1	6084	ENSG00000201098	582.09	-1.22	0.19	-6.29	3.25e-10	9.48e-09
SNORA71D	677840	ENSG00000200354	118.41	-1.22	0.21	-5.73	1.01e-08	2.59e-07
