# Supplementary material for: Lymphatic endothelium stimulates melanoma metastasis and invasion via MMP14-dependent Notch3 and β1-integrin activation
Source: eLife. 2018 May 1;7:e32490. doi: 10.7554/eLife.32490 (PMC5929907; doi:10.7554/eLife.32490)
Supplement: Supplementary file 2. [file elife-32490-supp2.xlsx]

## Sheet: pathway genes
WM852*											Bowes*
hsa04510 Focal adhesion											hsa04510 Focal adhesion
hgnc_symbol	Entrez ID	Ensemble gene ID	baseMean	log2FC	FoldChange	lfcSE	stat	pvalue	padj		hgnc_symbol	Entrez ID	Ensemble gene ID	baseMean	log2FC	FoldChange	lfcSE	stat	pvalue	padj
VWF	7450	ENSG00000110799	137.46	6.01614	64.72	0.227992	26.3875	1.90636e-153	5.26346e-150		THBS1	7057	ENSG00000137801	3843.88	7.63072	198.187	0.178113	42.8419	0	0
RELN	5649	ENSG00000189056	55.2731	5.07302	33.6612	0.232092	21.8577	6.55991e-106	6.58615e-103		CAV1	857	ENSG00000105974	235.86	4.69801	25.9562	0.146605	32.0452	2.55731e-225	5.70281e-222
FLT4	2324	ENSG00000037280	8.99998	4.15876	17.8613	0.343395	12.1107	9.26523e-34	9.05532e-32		FN1	2335	ENSG00000115414	284.932	4.18206	18.152	0.186859	22.3808	6.05932e-111	2.64947e-108
CCND2	894	ENSG00000118971	6.00272	3.92248	15.1629	0.35374	11.0886	1.42523e-28	1.06114e-26		ITGA5	3678	ENSG00000161638	337.969	3.72273	13.2024	0.192103	19.3788	1.16637e-83	2.76703e-81
COL4A5	1287	ENSG00000188153	1.95967	2.28072	4.85921	0.3999	5.70323	1.17561e-08	1.7753e-07		VWF	7450	ENSG00000110799	698.503	3.50958	11.3891	0.213356	16.4494	8.46674e-61	1.48668e-58
BIRC3	330	ENSG00000023445	62.4789	1.26873	2.4095	0.326481	3.88609	0.000101873	0.000737115		RELN	5649	ENSG00000189056	206.201	3.5004	11.3168	0.143204	24.4434	5.91955e-132	4.12519e-129
VAV3	10451	ENSG00000134215	9.15837	1.04745	2.06688	0.25948	4.03675	5.41971e-05	0.000422608		ITGA3	3675	ENSG00000005884	46.4925	3.46263	11.0244	0.19449	17.8037	6.61984e-71	1.36687e-68
ITGB3	3690	ENSG00000259207	1077.81	0.92286	1.89587	0.0303704	30.3868	8.19858e-203	3.39544e-199		FLT4	2324	ENSG00000037280	104.609	3.35315	10.2188	0.212614	15.771	4.92415e-56	7.78783e-54
MYLK2	85366	ENSG00000101306	6.1195	0.914586	1.88503	0.264038	3.46384	0.000532528	0.00306619		RAC2	5880	ENSG00000128340	25.7191	3.29158	9.79187	0.208343	15.7989	3.16675e-56	5.08047e-54
LAMC2	3918	ENSG00000058085	9.88435	0.908118	1.8766	0.250361	3.62723	0.000286475	0.0018079		PDGFA	5154	ENSG00000197461	25.2799	3.06451	8.36586	0.201606	15.2005	3.51017e-52	4.86191e-50
ITGA1	3672	ENSG00000213949	220.926	0.862471	1.81815	0.204795	4.2114	2.53797e-05	0.000214894		FLNC	2318	ENSG00000128591	49.2603	3.04006	8.22526	0.212641	14.2967	2.29486e-46	2.7221e-44
BIRC2	329	ENSG00000110330	563.135	0.834388	1.7831	0.146111	5.71064	1.12553e-08	1.70279e-07		VAV3	10451	ENSG00000134215	7.76659	2.51252	5.70615	0.209816	11.9749	4.81265e-33	4.24198e-31
FN1	2335	ENSG00000115414	9213.37	0.713369	1.63963	0.168875	4.22425	2.3974e-05	0.000204034		CCND2	894	ENSG00000118971	81.6435	2.29158	4.89592	0.213886	10.714	8.74716e-27	6.17284e-25
KDR	3791	ENSG00000128052	48.3541	0.605347	1.52134	0.176666	3.42649	0.000611426	0.00345401		KDR	3791	ENSG00000128052	218.343	2.16242	4.47666	0.130727	16.5415	1.84261e-61	3.26112e-59
COL4A1	1282	ENSG00000187498	1737.13	0.493948	1.40829	0.0521021	9.48038	2.53356e-21	1.1873e-19		COL4A1	1282	ENSG00000187498	2920.14	1.93515	3.82418	0.136673	14.159	1.64423e-45	1.90971e-43
RAP1B	5908	ENSG00000127314	181.526	0.405778	1.3248	0.0782757	5.18397	2.17218e-07	2.72608e-06		PDGFB	5155	ENSG00000100311	181.493	1.92646	3.8012	0.164399	11.7182	1.0288e-31	8.52874e-30
PDGFB	5155	ENSG00000100311	44.3994	0.392835	1.31297	0.106366	3.69322	0.000221433	0.00144962		ITGB3	3690	ENSG00000259207	48.2438	1.77277	3.4171	0.168861	10.4984	8.7865e-26	5.91961e-24
PDGFA	5154	ENSG00000197461	643.673	0.388355	1.3089	0.0508556	7.63643	2.23323e-14	6.13526e-13		PDGFD	80310	ENSG00000170962	2.80429	1.55808	2.94462	0.21301	7.31459	2.58174e-13	9.6115e-12
MYL12A	10627	ENSG00000101608	1088.75	0.375832	1.29759	0.0637607	5.89442	3.75993e-09	6.10058e-08		MYLK2	85366	ENSG00000101306	10.485	1.5116	2.85126	0.208593	7.24663	4.27284e-13	1.55693e-11
VEGFC	7424	ENSG00000150630	85.5023	0.254297	1.19275	0.0929083	2.73708	0.00619876	0.0225318		ITGA1	3672	ENSG00000213949	39.2239	1.50941	2.84694	0.159605	9.45717	3.16e-21	1.76e-19
COL4A2	1284	ENSG00000134871	1804.64	-0.180686	0.882283	0.068149	-2.65134	0.00801729	0.0274099		BIRC3	330	ENSG00000023445	4.44614	1.4775	2.78465	0.214558	6.88625	5.72814e-12	1.94426e-10
VCL	7414	ENSG00000035403	858.019	-0.246185	0.843123	0.0660984	-3.72452	0.000195684	0.00130372		VEGFC	7424	ENSG00000150630	5.01364	1.43346	2.70094	0.211885	6.76527	1.33057e-11	4.3507e-10
FLNB	2317	ENSG00000136068	1692.35	-0.267001	0.831045	0.05985	-4.46117	8.15e-06	7.74e-05		ITGA11	22801	ENSG00000137809	8.7256	1.38682	2.61501	0.214715	6.45889	1.05476e-10	3.22207e-09
ITGA3	3675	ENSG00000005884	4545.76	-0.361203	0.778515	0.0729521	-4.95124	7.37425e-07	8.54876e-06		JUN	3725	ENSG00000177606	142.418	1.30431	2.46966	0.173513	7.51706	5.60204e-14	2.19553e-12
LAMA4	3910	ENSG00000112769	291.188	-0.551579	0.682273	0.159601	-3.45599	0.000548276	0.003145		LAMC2	3918	ENSG00000058085	2.23091	1.26403	2.40165	0.207441	6.09341	1.1053e-09	3.08103e-08
RAC3	5881	ENSG00000169750	166.301	-0.648938	0.63775	0.160856	-4.03427	5.47725e-05	0.000426492		MYLK	4638	ENSG00000065534	48.9567	1.00023	2.00032	0.15153	6.60086	4.0878e-11	1.28936e-09
MYLK	4638	ENSG00000065534	660.368	-0.683096	0.622827	0.0985898	-6.92867	4.24817e-12	9.45267e-11		COL4A5	1287	ENSG00000188153	6.43509	0.987351	1.98254	0.202689	4.87127	1.10884e-06	2.1577e-05
BCAR1	9564	ENSG00000050820	400.192	-0.706687	0.612726	0.115105	-6.13949	8.27877e-10	1.46367e-08		COL4A2	1284	ENSG00000134871	2791.42	0.961417	1.94722	0.134681	7.13847	9.43743e-13	3.37267e-11
FLNA	2316	ENSG00000196924	6105.48	-0.723833	0.605487	0.0878	-8.24411	1.6639e-16	5.5685e-15		CAV2	858	ENSG00000105971	175.264	0.879479	1.83971	0.094076	9.34859	8.88214e-21	4.80757e-19
ACTN1	87	ENSG00000072110	1354.92	-0.88912	0.539943	0.0641451	-13.8611	1.09024e-43	1.77069e-41		FLNB	2317	ENSG00000136068	951.131	0.774802	1.71095	0.150182	5.1591	2.48142e-07	5.35162e-06
PXN	5829	ENSG00000089159	988.252	-1.22177	0.428757	0.0494184	-24.7229	6.06305e-135	1.18165e-131		PARVA	55742	ENSG00000197702	83.0018	0.77047	1.70583	0.106649	7.22432	5.0362e-13	1.82911e-11
ZYX	7791	ENSG00000159840	497.486	-1.22318	0.428337	0.084347	-14.5018	1.18072e-47	2.32855e-45		VCL	7414	ENSG00000035403	545.135	0.758362	1.69157	0.0847092	8.95254	3.47409e-19	1.73316e-17
RAC2	5880	ENSG00000128340	176.595	-1.29062	0.408776	0.0814682	-15.842	1.59704e-56	4.68258e-54		LAMA4	3910	ENSG00000112769	316.082	0.65529	1.57493	0.0938788	6.98017	2.94824e-12	1.02728e-10
											LAMB1	3912	ENSG00000091136	505.535	0.625277	1.54251	0.0528151	11.839	2.45395e-32	2.06502e-30
hsa04810 Regulation of actin cytoskeleton											ITGB1	3688	ENSG00000150093	1464.24	0.601019	1.51679	0.131562	4.56834	4.91607e-06	8.63896e-05
hgnc_symbol	Entrez gene ID	Ensemble gene ID	baseMean	log2FoldChange	FoldChange	lfcSE	stat	pvalue	padj		ACTN1	87	ENSG00000072110	929.368	0.600866	1.51663	0.107925	5.56743	2.58524e-08	6.32135e-07
CHRM2	1129	ENSG00000181072	6.66974	1.62234	3.07874	0.370562	4.37805	1.2e-05	0.000109327		BIRC2	329	ENSG00000110330	96.9448	0.580775	1.49565	0.127211	4.56543	4.98466e-06	8.7457e-05
TMSB4X	7114	ENSG00000205542	3776.4	1.52449	2.87685	0.14353	10.6214	2.37e-26	1.58e-24		RAC3	5881	ENSG00000169750	12.5264	0.57488	1.48955	0.193335	2.97349	0.00294437	0.0231059
ITGAL	3683	ENSG00000005844	3.05773	1.47563	2.78105	0.397382	3.71338	0.000204509	0.00135597		PXN	5829	ENSG00000089159	165.063	0.570589	1.48513	0.164746	3.46344	0.000533319	0.00557834
FGF1	2246	ENSG00000113578	9.10346	1.06306	2.08936	0.238197	4.46295	8.08e-06	7.69e-05		MYL12A	10627	ENSG00000101608	1221.86	0.539879	1.45385	0.06843	7.8895	3.03397e-15	1.25292e-13
VAV3	10451	ENSG00000134215	9.15837	1.04745	2.06688	0.25948	4.03675	5.42e-05	0.000422608		LAMC1	3915	ENSG00000135862	949.539	0.524713	1.43865	0.0671325	7.81607	5.44976e-15	2.24225e-13
ARPC4	10093	ENSG00000241553	1038.59	0.978295	1.97014	0.14698	6.65595	2.81e-11	5.82e-10		BCAR1	9564	ENSG00000050820	336.875	0.515841	1.42983	0.141166	3.65415	0.000258035	0.00299853
ITGAX	3687	ENSG00000140678	2.51332	0.972184	1.96181	0.360003	2.70049	0.00692372	0.0244559		FLNA	2316	ENSG00000196924	3543.62	0.471745	1.38679	0.133175	3.5423	0.000396656	0.00431695
PIP5K1B	8395	ENSG00000107242	1.47388	0.943227	1.92282	0.3631	2.5977	0.00938494	0.0309611		RAP1B	5908	ENSG00000127314	658.707	0.419078	1.33707	0.147986	2.83187	0.00462773	0.0332255
MYH14	79784	ENSG00000105357	3.04883	0.939535	1.91791	0.355304	2.64431	0.00818576	0.0278679		COL11A2	1302	ENSG00000204248	308.813	-0.666043	0.630233	0.125138	-5.32245	1.02377e-07	2.32486e-06
RRAS2	22800	ENSG00000133818	51.5803	0.930987	1.90658	0.121798	7.64368	2.11e-14	5.81e-13
ITGB3	3690	ENSG00000259207	1077.81	0.92286	1.89587	0.0303704	30.3868	8.2e-203	3.4e-199		hsa04810 Regulation of actin cytoskeleton
MYLK2	85366	ENSG00000101306	6.1195	0.914586	1.88503	0.264038	3.46384	0.000532528	0.00306619		hgnc_symbol	Entrez gene ID	Ensemble gene ID	baseMean	log2FoldChange	FoldChange	lfcSE	stat	pvalue	padj
ITGAE	3682	ENSG00000083457	77.7683	0.904728	1.87219	0.107977	8.3789	5.34e-17	1.87e-15		TMSB4X	7114	ENSG00000205542	467.466	4.90833	30.03	0.16825	29.1729	4.27628e-187	5.01901e-184
ITGA1	3672	ENSG00000213949	220.926	0.862471	1.81815	0.204795	4.2114	2.54e-05	0.000214894		FN1	2335	ENSG00000115414	284.932	4.18206	18.152	0.186859	22.3808	6.05932e-111	2.64947e-108
CHRM5	1133	ENSG00000184984	5.90836	0.827921	1.77513	0.361078	2.29292	0.0218528	0.0570934		ITGA5	3678	ENSG00000161638	337.969	3.72273	13.2024	0.192103	19.3788	1.17e-83	2.77e-81
PDGFRB	5159	ENSG00000113721	102.058	0.753061	1.68537	0.113467	6.63683	3.2e-11	6.58e-10		ITGA3	3675	ENSG00000005884	46.4925	3.46263	11.0244	0.19449	17.8037	6.61984e-71	1.36687e-68
NCKAP1L	3071	ENSG00000123338	2.15754	0.747314	1.67866	0.326047	2.29205	0.021903	0.0571636		RAC2	5880	ENSG00000128340	25.7191	3.29158	9.79187	0.208343	15.7989	3.16675e-56	5.08047e-54
FN1	2335	ENSG00000115414	9213.37	0.713369	1.63963	0.168875	4.22425	2.4e-05	0.000204034		PDGFA	5154	ENSG00000197461	25.2799	3.06451	8.36586	0.201606	15.2005	3.51e-52	4.86e-50
FGF9	2254	ENSG00000102678	1.23041	0.601214	1.51699	0.300378	2.00153	0.0453355	0.095715		VAV3	10451	ENSG00000134215	7.76659	2.51252	5.70615	0.209816	11.9749	4.81265e-33	4.24198e-31
ARHGEF6	9459	ENSG00000129675	37.5166	0.469458	1.38459	0.175029	2.68218	0.00731445	0.0254909		ARHGEF6	9459	ENSG00000129675	4.72707	1.92671	3.80186	0.214715	8.97331	2.88e-19	1.44e-17
PDGFB	5155	ENSG00000100311	44.3994	0.392835	1.31297	0.106366	3.69322	0.000221433	0.00144962		PDGFB	5155	ENSG00000100311	181.493	1.92646	3.8012	0.164399	11.7182	1.03e-31	8.53e-30
PDGFA	5154	ENSG00000197461	643.673	0.388355	1.3089	0.0508556	7.63643	2.23323e-14	6.13526e-13		ITGB3	3690	ENSG00000259207	48.2438	1.77277	3.4171	0.168861	10.4984	8.7865e-26	5.91961e-24
MYL12A	10627	ENSG00000101608	1088.75	0.375832	1.29759	0.0637607	5.89442	3.75993e-09	6.10058e-08		MRAS	22808	ENSG00000158186	3.0428	1.57153	2.97219	0.213199	7.37118	1.69e-13	6.37e-12
VCL	7414	ENSG00000035403	858.019	-0.246185	0.843123	0.0660984	-3.72452	0.000195684	0.00130372		PDGFD	80310	ENSG00000170962	2.80429	1.55808	2.94462	0.21301	7.31459	2.58e-13	9.61e-12
ARPC2	10109	ENSG00000163466	1851.64	-0.296117	0.814442	0.0629641	-4.70294	2.56e-06	2.68e-05		MYLK2	85366	ENSG00000101306	10.485	1.5116	2.85126	0.208593	7.24663	4.27e-13	1.56e-11
IQGAP3	128239	ENSG00000183856	779.793	-0.307242	0.808185	0.096083	-3.19767	0.00138541	0.00680224		ITGA1	3672	ENSG00000213949	39.2239	1.50941	2.84694	0.159605	9.45717	3.16e-21	1.76e-19
ABI2	10152	ENSG00000138443	660.725	-0.32728	0.797038	0.11853	-2.76116	0.00575958	0.0212738		ITGA11	22801	ENSG00000137809	8.7256	1.38682	2.61501	0.214715	6.45889	1.05476e-10	3.22207e-09
PIP4K2C	79837	ENSG00000166908	172.957	-0.344886	0.78737	0.084569	-4.07817	4.54e-05	0.00036196		F2R	2149	ENSG00000181104	126.962	1.38419	2.61025	0.0889213	15.5664	1.23e-54	1.85e-52
ITGA3	3675	ENSG00000005884	4545.76	-0.361203	0.778515	0.0729521	-4.95124	7.37e-07	8.55e-06		MYLK	4638	ENSG00000065534	48.9567	1.00023	2.00032	0.15153	6.60086	4.0878e-11	1.28936e-09
MYH9	4627	ENSG00000100345	7540.66	-0.383682	0.766479	0.0401022	-9.5676	1.09e-21	5.25e-20		VCL	7414	ENSG00000035403	545.135	0.758362	1.69157	0.0847092	8.95254	3.47e-19	1.73e-17
SSH2	85464	ENSG00000141298	144.569	-0.391463	0.762356	0.0998385	-3.92096	8.82e-05	0.000650094		MYH9	4627	ENSG00000100345	3076.06	0.618503	1.53528	0.11589	5.33698	9.45084e-08	2.15936e-06
ARHGAP35	2909	ENSG00000160007	648.19	-0.401935	0.756842	0.111391	-3.60832	0.000308181	0.00192654		ITGB1	3688	ENSG00000150093	1464.24	0.601019	1.51679	0.131562	4.56834	4.92e-06	8.64e-05
MSN	4478	ENSG00000147065	2715.41	-0.407845	0.753748	0.0785565	-5.19174	2.08e-07	2.62e-06		ACTN1	87	ENSG00000072110	929.368	0.600866	1.51663	0.107925	5.56743	2.58524e-08	6.32135e-07
WASL	8976	ENSG00000106299	428.717	-0.408285	0.753519	0.0905326	-4.50981	6.49e-06	6.29e-05		RAC3	5881	ENSG00000169750	12.5264	0.57488	1.48955	0.193335	2.97349	0.00294437	0.0231059
PIK3CD	5293	ENSG00000171608	117.104	-0.409773	0.752742	0.0799576	-5.12488	2.98e-07	3.65e-06		PXN	5829	ENSG00000089159	165.063	0.570589	1.48513	0.164746	3.46344	0.000533319	0.00557834
DIAPH1	1729	ENSG00000131504	351.325	-0.426008	0.744319	0.0885387	-4.81154	1.5e-06	1.64e-05		MYL12A	10627	ENSG00000101608	1221.86	0.539879	1.45385	0.06843	7.8895	3.03e-15	1.25e-13
ARHGEF4	50649	ENSG00000136002	27.2566	-0.42819	0.743194	0.135221	-3.1666	0.00154233	0.00740586		BCAR1	9564	ENSG00000050820	336.875	0.515841	1.42983	0.141166	3.65415	0.000258035	0.00299853
SSH3	54961	ENSG00000172830	28.3241	-0.437138	0.738598	0.195589	-2.23498	0.0254185	0.0629703		FGF2	2247	ENSG00000138685	22.2857	0.512929	1.42694	0.152644	3.36029	0.000778609	0.00771002
CYFIP1	23191	ENSG00000273749	627.085	-0.443055	0.735575	0.102124	-4.33841	1.44e-05	0.000128887		MAPK1	5594	ENSG00000100030	736.08	0.482057	1.39673	0.0860569	5.60161	2.12375e-08	5.26804e-07
SOS1	6654	ENSG00000115904	175.071	-0.48673	0.713641	0.184188	-2.64258	0.00822776	0.0279908		GNG12	55970	ENSG00000172380	1667.29	0.472595	1.3876	0.122645	3.85335	0.000116512	0.00150186
MAPK1	5594	ENSG00000100030	567.115	-0.507662	0.703362	0.049697	-10.2151	1.7e-24	9.84e-23		RRAS	6237	ENSG00000126458	59.394	0.459794	1.37535	0.179273	2.56477	0.0103244	0.0625742
ITGA6	3655	ENSG00000091409	1873.05	-0.531137	0.692009	0.174564	-3.04265	0.00234507	0.0104235		PIP5K1B	8395	ENSG00000107242	71.5791	0.447453	1.36363	0.142992	3.12922	0.00175271	0.015167
APC	324	ENSG00000134982	391.532	-0.548562	0.683701	0.266089	-2.06157	0.0392486	0.0865251		GSN	2934	ENSG00000148180	230.547	0.383332	1.30435	0.114163	3.35777	0.000785737	0.00776682
RAF1	5894	ENSG00000132155	473.454	-0.558853	0.678842	0.0655476	-8.52592	1.52e-17	5.51e-16		FGFR1	2260	ENSG00000077782	429.164	0.372184	1.29431	0.150658	2.47039	0.0134967	0.0769959
FGFR3	2261	ENSG00000068078	23.1381	-0.573153	0.672146	0.184402	-3.10818	0.00188245	0.0087401		ACTG1	71	ENSG00000184009	13991.6	0.370848	1.29311	0.0951604	3.89708	9.73597e-05	0.00128165
MAPK3	5595	ENSG00000102882	206.519	-0.585449	0.666442	0.156614	-3.73815	0.000185377	0.00124205		RRAS2	22800	ENSG00000133818	156.986	0.357531	1.28123	0.130497	2.73977	0.00614823	0.0419026
RRAS	6237	ENSG00000126458	89.0403	-0.59263	0.663133	0.174322	-3.39963	0.000674775	0.00374671		MYH10	4628	ENSG00000133026	376.178	0.331636	1.25844	0.10461	3.1702	0.00152333	0.0134696
ITGB8	3696	ENSG00000105855	786.514	-0.593874	0.662561	0.191824	-3.09594	0.00196191	0.00904815		CFL2	1073	ENSG00000165410	196.356	0.330325	1.2573	0.128798	2.56466	0.0103276	0.0625742
ARPC1A	10552	ENSG00000241685	882.017	-0.619068	0.651092	0.137951	-4.48759	7.2e-06	6.93e-05		MSN	4478	ENSG00000147065	2805.3	0.323654	1.2515	0.122674	2.63833	0.00833152	0.0529475
LIMK1	3984	ENSG00000106683	828.512	-0.627427	0.64733	0.0682901	-9.18767	4.01e-20	1.75e-18		ITGA9	3680	ENSG00000144668	242.482	0.310563	1.24019	0.105602	2.94089	0.00327275	0.0252011
PAK4	10298	ENSG00000130669	193.811	-0.629606	0.646353	0.118804	-5.29952	1.16e-07	1.51e-06		SSH1	54434	ENSG00000084112	425.415	0.308188	1.23815	0.116864	2.63714	0.00836085	0.0531037
ACTG1	71	ENSG00000184009	11808.5	-0.630568	0.645922	0.0737738	-8.54732	1.26e-17	4.62e-16		ARHGAP35	2909	ENSG00000160007	319.547	0.230324	1.1731	0.0612597	3.7598	0.000170049	0.00208816
MYH10	4628	ENSG00000133026	421.015	-0.635831	0.64357	0.178625	-3.55959	0.000371434	0.00226261		ARPC2	10109	ENSG00000163466	1741.58	0.225096	1.16885	0.0680439	3.30809	0.000939333	0.00903088
RAC3	5881	ENSG00000169750	166.301	-0.648938	0.63775	0.160856	-4.03427	5.48e-05	0.000426492		CYFIP1	23191	ENSG00000273749	883.26	0.213734	1.15969	0.0656183	3.25724	0.00112503	0.0105391
PAK1	5058	ENSG00000149269	234.293	-0.666397	0.630078	0.0883322	-7.54421	4.55e-14	1.21e-12		DIAPH1	1729	ENSG00000131504	409.299	-0.165107	0.891862	0.0494129	-3.34139	0.000833612	0.00816764
MYLK	4638	ENSG00000065534	660.368	-0.683096	0.622827	0.0985898	-6.92867	4.25e-12	9.45e-11		ARPC1A	10552	ENSG00000241685	2684.04	-0.172232	0.887469	0.0596739	-2.88622	0.00389899	0.0289362
GSN	2934	ENSG00000148180	828.713	-0.701662	0.614864	0.14696	-4.77451	1.8e-06	1.94e-05		ITGAE	3682	ENSG00000083457	195.185	-0.430811	0.741845	0.152873	-2.81809	0.00483103	0.0344192
BCAR1	9564	ENSG00000050820	400.192	-0.706687	0.612726	0.115105	-6.13949	8.28e-10	1.46e-08		ARPC4	10093	ENSG00000241553	789.883	-0.467937	0.722998	0.132442	-3.53315	0.000410636	0.00443877
ITGA9	3680	ENSG00000144668	46.9661	-0.749917	0.594638	0.170306	-4.40336	1.07e-05	9.83e-05		FGF9	2254	ENSG00000102678	38.0407	-0.618202	0.651482	0.181811	-3.40024	0.000673269	0.00678441
CSK	1445	ENSG00000103653	193.286	-0.774239	0.584697	0.0815977	-9.48849	2.34e-21	1.1e-19
WASF2	10163	ENSG00000158195	576.686	-0.789509	0.578541	0.0520566	-15.1663	5.91e-52	1.46e-49		hsa04520 Adherens junctions
FGF12	2257	ENSG00000114279	35.5733	-0.793992	0.576746	0.137264	-5.7844	7.28e-09	1.13e-07		hgnc_symbol	Entrez gene ID	Ensemble gene ID	baseMean	log2FoldChange	FoldChange	lfcSE	stat	pvalue	padj
TIAM1	7074	ENSG00000156299	397.07	-0.853309	0.553514	0.0875861	-9.74251	1.99e-22	1e-20		PTPRB	5787	ENSG00000127329	43.0729	4.14872	17.7374	0.185707	22.3401	1.50615e-110	6.45908e-108
MAP2K2	5605	ENSG00000126934	300.867	-0.862766	0.549897	0.15567	-5.54229	2.99e-08	4.23e-07		RAC2	5880	ENSG00000128340	25.7191	3.29158	9.79187	0.208343	15.7989	3.16675e-56	5.08047e-54
FGFR4	2264	ENSG00000160867	23.7963	-0.881194	0.542918	0.183524	-4.80152	1.57e-06	1.72e-05		TGFBR2	7048	ENSG00000163513	447.263	3.15859	8.92956	0.103418	30.542	7.22039e-205	1.15011e-201
PPP1CA	5499	ENSG00000172531	491.023	-0.885093	0.541453	0.166623	-5.31194	1.08e-07	1.42e-06		SMAD3	4088	ENSG00000166949	23.6475	2.33851	5.05779	0.19624	11.9166	9.70435e-33	8.4534e-31
ARAF	369	ENSG00000078061	129.617	-0.887848	0.54042	0.109409	-8.11493	4.86e-16	1.56e-14		PTPRF	5792	ENSG00000142949	896.193	0.771916	1.70754	0.122673	6.29249	3.12415e-10	9.14285e-09
ACTN1	87	ENSG00000072110	1354.92	-0.88912	0.539943	0.0641451	-13.8611	1.09e-43	1.77e-41		VCL	7414	ENSG00000035403	545.135	0.758362	1.69157	0.0847092	8.95254	3.47409e-19	1.73316e-17
SSH1	54434	ENSG00000084112	516.331	-0.895035	0.537734	0.0901731	-9.92575	3.22e-23	1.7e-21		WASF3	10810	ENSG00000132970	46.8706	0.679122	1.60116	0.120085	5.65533	1.55549e-08	3.88872e-07
ACTN4	81	ENSG00000130402	4214.61	-0.914834	0.530405	0.066748	-13.7058	9.37e-43	1.46e-40		ACTN1	87	ENSG00000072110	929.368	0.600866	1.51663	0.107925	5.56743	2.58524e-08	6.32135e-07
PFN1	5216	ENSG00000108518	2008.56	-0.928472	0.525414	0.106868	-8.68801	3.69e-18	1.41e-16		RAC3	5881	ENSG00000169750	12.5264	0.57488	1.48955	0.193335	2.97349	0.00294437	0.0231059
SLC9A1	6548	ENSG00000090020	78.3107	-0.941234	0.520787	0.133666	-7.04169	1.9e-12	4.38e-11		MAPK1	5594	ENSG00000100030	736.08	0.482057	1.39673	0.0860569	5.60161	2.12375e-08	5.26804e-07
FGD1	2245	ENSG00000102302	30.7036	-1.00431	0.49851	0.131448	-7.64031	2.17e-14	5.96e-13		PARD3	56288	ENSG00000148498	171.224	0.428091	1.34545	0.117692	3.6374	0.000275408	0.00316741
ACTB	60	ENSG00000075624	19001.6	-1.03372	0.488448	0.107605	-9.60667	7.49e-22	3.66e-20		FGFR1	2260	ENSG00000077782	429.164	0.372184	1.29431	0.150658	2.47039	0.0134967	0.0769959
GIT1	28964	ENSG00000108262	369.311	-1.04731	0.48387	0.05372	-19.4957	1.19e-84	7.91e-82		ACTG1	71	ENSG00000184009	13991.6	0.370848	1.29311	0.0951604	3.89708	9.73597e-05	0.00128165
FGFR1	2260	ENSG00000077782	457.62	-1.06469	0.478075	0.0672474	-15.8324	1.86e-56	5.4e-54		INSR	3643	ENSG00000171105	186.32	0.269615	1.20549	0.0771576	3.49434	0.000475235	0.00505858
PXN	5829	ENSG00000089159	988.252	-1.22177	0.428757	0.0494184	-24.7229	6.06e-135	1.18e-131		CSNK2A1	1457	ENSG00000101266	1359.53	0.239974	1.18097	0.0760389	3.15593	0.00159987	0.014002
PIP5K1C	23396	ENSG00000186111	114.071	-1.2395	0.423519	0.0899876	-13.7741	3.65e-43	5.84e-41		CREBBP	1387	ENSG00000005339	325.26	0.232715	1.17504	0.087683	2.65405	0.00795323	0.0511115
RAC2	5880	ENSG00000128340	176.595	-1.29062	0.408776	0.0814682	-15.842	1.6e-56	4.68e-54		FARP2	9855	ENSG00000006607	2301.72	-0.13668	0.90961	0.042082	-3.24796	0.00116237	0.0108048
ITGB4	3691	ENSG00000132470	61.2477	-1.33425	0.396598	0.107232	-12.4426	1.53e-35	1.64e-33
CFL1	1072	ENSG00000172757	3830.35	-1.3934	0.380668	0.123535	-11.2794	1.66e-29	1.3e-27		hsa04540 Gap junctions
											hgnc_symbol	Entrez gene ID	Ensemble gene ID	baseMean	log2FoldChange	FoldChange	lfcSE	stat	pvalue	padj
hsa04520 Adherens junctions											GJA1	2697	ENSG00000152661	79.5714	4.93624	30.6166	0.182506	27.047	4.13737e-161	4.01145e-158
hgnc_symbol	Entrez gene ID	Ensemble gene ID	baseMean	log2FoldChange	FoldChange	lfcSE	stat	pvalue	padj		PDGFA	5154	ENSG00000197461	25.2799	3.06451	8.36586	0.201606	15.2005	3.51017e-52	4.86191e-50
PTPRB	5787	ENSG00000127329	13.7365	4.39728	21.0723	0.300017	14.6568	1.2192e-48	2.55661e-46		TUBB6	84617	ENSG00000176014	265.094	2.87602	7.34121	0.156425	18.386	1.70231e-75	3.61537e-73
INSR	3643	ENSG00000171105	7.14101	3.68357	12.8488	0.361657	10.1852	2.30797e-24	1.32297e-22		ADRB1	153	ENSG00000043591	18.378	2.8429	7.17463	0.212239	13.3949	6.4806e-41	6.72174e-39
WASF3	10810	ENSG00000132970	3.61485	3.17036	9.00271	0.355681	8.91348	4.94547e-19	2.02789e-17		ADCY4	196883	ENSG00000129467	20.9288	2.05349	4.15108	0.201833	10.1742	2.58589e-24	1.6523e-22
CTNNA3	29119	ENSG00000183230	2.52387	1.58582	3.00177	0.400702	3.95759	7.57096e-05	0.000567355		PDGFB	5155	ENSG00000100311	181.493	1.92646	3.8012	0.164399	11.7182	1.0288e-31	8.52874e-30
PTPN6	5777	ENSG00000111679	5.7904	1.39176	2.62399	0.324078	4.29452	1.75073e-05	0.000153819		PDGFD	80310	ENSG00000170962	2.80429	1.55808	2.94462	0.21301	7.31459	2.58174e-13	9.6115e-12
TGFBR1	7046	ENSG00000106799	261.931	1.31871	2.49443	0.178082	7.40507	1.31081e-13	3.36925e-12		MAPK1	5594	ENSG00000100030	736.08	0.482057	1.39673	0.0860569	5.60161	2.12375e-08	5.26804e-07
LMO7	4008	ENSG00000136153	113.51	0.811797	1.7554	0.155487	5.22101	1.77955e-07	2.26421e-06		GNAI2	2771	ENSG00000114353	828.718	0.445904	1.36217	0.134273	3.32089	0.000897321	0.008685
VCL	4088	ENSG00000035403	858.019	-0.246185	0.843123	0.0660984	-3.72452	0.000195684	0.00130372		GNAS	2778	ENSG00000087460	1864.72	0.275626	1.21052	0.103985	2.65064	0.00803401	0.0514748
TGFBR2	7048	ENSG00000163513	364.958	-0.28486	0.820821	0.0819785	-3.47481	0.000511213	0.00296214		TUBB2B	347733	ENSG00000137285	1362.4	-0.613018	0.653827	0.0869603	-7.04941	1.7968e-12	6.35001e-11
NECTIN2	5819	ENSG00000130202	228.572	-0.381565	0.767604	0.0739682	-5.1585	2.48936e-07	3.09252e-06
TCF7	6932	ENSG00000081059	38.5312	-0.390946	0.762629	0.168648	-2.31813	0.0204425	0.0549975		hsa04530 Tight junctions
WASL	8976	ENSG00000106299	428.717	-0.408285	0.753519	0.0905326	-4.50981	6.48859e-06	6.28596e-05		hgnc_symbol	Entrez gene ID	Ensemble gene ID	baseMean	log2FoldChange	FoldChange	lfcSE	stat	pvalue	padj
CSNK2A1	1457	ENSG00000101266	1076.92	-0.426367	0.744134	0.0435638	-9.78718	1.27813e-22	6.48498e-21		HCLS1	3059	ENSG00000180353	21.5394	3.33898	10.1189	0.198373	16.8318	1.43e-63	2.61e-61
TCF7L1	83439	ENSG00000152284	13.3539	-0.448884	0.732609	0.225948	-1.98667	0.0469587	0.0972912		PRKCH	5583	ENSG00000027075	51.2605	2.40757	5.3058	0.149283	16.1276	1.63e-58	2.76e-56
SORBS1	10580	ENSG00000095637	34.6184	-0.495191	0.709468	0.179208	-2.76322	0.00572335	0.0211754		CLDN5	7122	ENSG00000184113	26.7987	2.23571	4.70994	0.214679	10.4142	2.14e-25	1.42e-23
MAPK1	5594	ENSG00000100030	567.115	-0.507662	0.703362	0.049697	-10.2151	1.69643e-24	9.84347e-23		RAB3B	5865	ENSG00000169213	6.55215	1.93176	3.81521	0.209485	9.22146	2.93e-20	1.52e-18
MAPK3	5595	ENSG00000102882	206.519	-0.585449	0.666442	0.156614	-3.73815	0.000185377	0.00124205		MRAS	22808	ENSG00000158186	3.0428	1.57153	2.97219	0.213199	7.37118	1.69e-13	6.37e-12
FARP2	9855	ENSG00000006607	365.462	-0.608957	0.65567	0.0473825	-12.8519	8.38733e-38	1.02165e-35		PRKCE	5581	ENSG00000171132	52.1266	0.651793	1.57112	0.129481	5.03388	4.81e-07	9.97e-06
ACTG1	71	ENSG00000184009	11808.5	-0.630568	0.645922	0.0737738	-8.54732	1.25984e-17	4.61739e-16		TJP2	9414	ENSG00000119139	256.225	0.650301	1.5695	0.1243	5.23169	1.68e-07	3.71e-06
RAC3	5881	ENSG00000169750	166.301	-0.648938	0.63775	0.160856	-4.03427	5.47725e-05	0.000426492		SPTAN1	6709	ENSG00000197694	948.273	0.631027	1.54867	0.0937664	6.72978	1.7e-11	5.48e-10
SRC	6714	ENSG00000197122	138.724	-0.650738	0.636954	0.083942	-7.75223	9.02902e-15	2.57444e-13		MYH9	4627	ENSG00000100345	3076.06	0.618503	1.53528	0.11589	5.33698	9.45e-08	2.16e-06
CREBBP	1387	ENSG00000005339	246.225	-0.671784	0.62773	0.129459	-5.18917	2.11233e-07	2.65701e-06		ACTN1	87	ENSG00000072110	929.368	0.600866	1.51663	0.107925	5.56743	2.59e-08	6.32e-07
IGF1R	3480	ENSG00000140443	434.361	-0.720255	0.60699	0.116775	-6.16787	6.9216e-10	1.23626e-08		MYL12A	10627	ENSG00000101608	1221.86	0.539879	1.45385	0.06843	7.8895	3.03e-15	1.25e-13
WASF2	10163	ENSG00000158195	576.686	-0.789509	0.578541	0.0520566	-15.1663	5.90759e-52	1.46067e-49		RRAS	6237	ENSG00000126458	59.394	0.459794	1.37535	0.179273	2.56477	0.0103244	0.0625742
PTPRF	5792	ENSG00000142949	1173.35	-0.880206	0.54329	0.0336052	-26.1926	3.23023e-151	8.2326e-148		PARD3	56288	ENSG00000148498	171.224	0.428091	1.34545	0.117692	3.6374	0.000275408	0.00316741
SNAI1	6615	ENSG00000124216	116.069	-0.887187	0.540667	0.145868	-6.08213	1.18596e-09	2.05561e-08
ACTN1	87	ENSG00000072110	1354.92	-0.88912	0.539943	0.0641451	-13.8611	1.09024e-43	1.77069e-41		hsa04512 ECM-receptor interaction
NECTIN1	5818	ENSG00000110400	118.195	-0.897181	0.536935	0.0809593	-11.0819	1.54e-28	1.14e-26		hgnc_symbol	Entrez gene ID	Ensemble gene ID	baseMean	log2FoldChange	FoldChange	lfcSE	stat	pvalue	padj
ACTN4	81	ENSG00000130402	4214.61	-0.914834	0.530405	0.066748	-13.7058	9.37438e-43	1.45818e-40		THBS1	7057	ENSG00000137801	3843.88	7.63072	198.187	0.178113	42.8419	0	0
TCF7L2	6934	ENSG00000148737	79.1841	-0.983037	0.505914	0.112959	-8.70262	3.24322e-18	1.24225e-16		FN1	2335	ENSG00000115414	284.932	4.18206	18.152	0.186859	22.3808	6.05932e-111	2.64947e-108
ACTB	60	ENSG00000075624	19001.6	-1.03372	0.488448	0.107605	-9.60667	7.4934e-22	3.65643e-20		ITGA5	3678	ENSG00000161638	337.969	3.72273	13.2024	0.192103	19.3788	1.16637e-83	2.76703e-81
LEF1	51176	ENSG00000138795	189.277	-1.04766	0.483753	0.0699123	-14.9853	9.16241e-51	2.15297e-48		VWF	7450	ENSG00000110799	698.503	3.50958	11.3891	0.213356	16.4494	8.46674e-61	1.48668e-58
FGFR1	2260	ENSG00000077782	457.62	-1.06469	0.478075	0.0672474	-15.8324	1.85876e-56	5.40215e-54		RELN	5649	ENSG00000189056	206.201	3.5004	11.3168	0.143204	24.4434	5.91955e-132	4.12519e-129
CSNK2B	1460	ENSG00000204435	144.655	-1.09432	0.468358	0.0893671	-12.2452	1.78282e-34	1.81191e-32		ITGA3	3675	ENSG00000005884	46.4925	3.46263	11.0244	0.19449	17.8037	6.61984e-71	1.36687e-68
ERBB2	2064	ENSG00000141736	356.846	-1.14941	0.45081	0.0953923	-12.0493	1.95638e-33	1.90643e-31		CD36	948	ENSG00000135218	12.5853	2.97686	7.87271	0.203191	14.6506	1.33566e-48	1.68278e-46
RAC2	5880	ENSG00000128340	176.595	-1.29062	0.408776	0.0814682	-15.842	1.59704e-56	4.68258e-54		HSPG2	3339	ENSG00000142798	267.418	2.05223	4.14747	0.19449	10.5519	4.97944e-26	3.4272e-24
											COL4A1	1282	ENSG00000187498	2920.14	1.93515	3.82418	0.136673	14.159	1.64423e-45	1.90971e-43
hsa04540 Gap junctions											ITGB3	3690	ENSG00000259207	48.2438	1.77277	3.4171	0.168861	10.4984	8.7865e-26	5.91961e-24
hgnc_symbol	Entrez gene ID	Ensemble gene ID	baseMean	log2FoldChange	FoldChange	lfcSE	stat	pvalue	padj		ITGA1	3672	ENSG00000213949	39.2239	1.50941	2.84694	0.159605	9.45717	3.16e-21	1.76e-19
ADCY4	196883	ENSG00000129467	3.96357	2.13148	4.38167	0.355525	5.99532	2.03089e-09	3.42604e-08		SV2B	9899	ENSG00000185518	2.75701	1.40171	2.64215	0.211931	6.61399	3.74086e-11	1.1816e-09
ADRB1	153	ENSG00000043591	5.91101	1.28187	2.43155	0.272051	4.71189	2.45433e-06	2.57985e-05		ITGA11	22801	ENSG00000137809	8.7256	1.38682	2.61501	0.214715	6.45889	1.05476e-10	3.22207e-09
GUCY1A2	2977	ENSG00000152402	9.97356	1.20287	2.30197	0.291151	4.13143	3.60509e-05	0.000294632		CD44	960	ENSG00000026508	2.4648	1.37827	2.59956	0.212079	6.49885	8.09369e-11	2.51028e-09
GUCY1B3	2983	ENSG00000061918	1.40188	1.19836	2.29479	0.399045	3.00308	0.00267266	0.0115843		LAMC2	3918	ENSG00000058085	2.23091	1.26403	2.40165	0.207441	6.09341	1.1053e-09	3.08103e-08
ADCY2	108	ENSG00000078295	5.57475	1.14687	2.21432	0.370384	3.09643	0.00195869	0.00903582		COL4A5	1287	ENSG00000188153	6.43509	0.987351	1.98254	0.202689	4.87127	1.10884e-06	2.1577e-05
GJA1	2697	ENSG00000152661	185.233	1.12628	2.18295	0.190443	5.914	3.33892e-09	5.45489e-08		COL4A2	1284	ENSG00000134871	2791.42	0.961417	1.94722	0.134681	7.13847	9.43743e-13	3.37267e-11
PRKCB	5579	ENSG00000166501	2.96798	0.829742	1.77737	0.339723	2.44241	0.0145897	0.0426831		CD47	961	ENSG00000196776	70.9532	0.93284	1.90903	0.129791	7.18726	6.6106e-13	2.38538e-11
PDGFRB	5159	ENSG00000113721	102.058	0.753061	1.68537	0.113467	6.63683	3.20496e-11	6.58318e-10		SDC2	6383	ENSG00000169439	389.082	0.875792	1.83502	0.0767131	11.4165	3.46029e-30	2.74607e-28
PDGFB	5155	ENSG00000100311	44.3994	0.392835	1.31297	0.106366	3.69322	0.000221433	0.00144962		LAMA4	3910	ENSG00000112769	316.082	0.65529	1.57493	0.0938788	6.98017	2.94824e-12	1.02728e-10
PDGFA	5154	ENSG00000197461	643.673	0.388355	1.3089	0.0508556	7.63643	2.23323e-14	6.13526e-13		LAMB1	3912	ENSG00000091136	505.535	0.625277	1.54251	0.0528151	11.839	2.45395e-32	2.06502e-30
CDK1	983	ENSG00000170312	525.496	0.376468	1.29816	0.0897247	4.19581	2.71899e-05	0.000228644		ITGB1	3688	ENSG00000150093	1464.24	0.601019	1.51679	0.131562	4.56834	4.91607e-06	8.63896e-05
CSNK1D	1453	ENSG00000141551	450.446	-0.329057	0.796056	0.0759133	-4.33465	1.45995e-05	0.000130838		LAMC1	3915	ENSG00000135862	949.539	0.524713	1.43865	0.0671325	7.81607	5.44976e-15	2.24225e-13
TUBB4B	10383	ENSG00000188229	1328.51	-0.335233	0.792656	0.141745	-2.36504	0.0180281	0.0500584		SDC1	6382	ENSG00000115884	534.861	-0.469081	0.722425	0.104226	-4.50062	6.77567e-06	0.000115606
TUBB6	84617	ENSG00000176014	815.341	-0.369118	0.774256	0.168008	-2.19703	0.0280183	0.0675555		COL11A2	1302	ENSG00000204248	308.813	-0.666043	0.630233	0.125138	-5.32245	1.02377e-07	2.32486e-06
TUBA1C	84790	ENSG00000167553	532.048	-0.379377	0.768769	0.147967	-2.56393	0.0103495	0.0331525
PRKCA	5578	ENSG00000154229	355.485	-0.408377	0.753471	0.0774818	-5.27061	1.3597e-07	1.75838e-06		hsa04350 TGF-beta signaling pathway
GRB2	2885	ENSG00000177885	594.621	-0.408887	0.753204	0.11171	-3.66025	0.00025197	0.00162039		hgnc_symbol	Entrez gene ID	Ensemble gene ID	baseMean	log2FoldChange	FoldChange	lfcSE	stat	pvalue	padj
TUBB	203068	ENSG00000196230	12062.5	-0.448087	0.733014	0.15168	-2.95415	0.00313528	0.0131959		THBS1	7057	ENSG00000137801	3843.88	7.63072	198.187	0.178113	42.8419	0	0
SOS1	6654	ENSG00000115904	175.071	-0.48673	0.713641	0.184188	-2.64258	0.00822776	0.0279908		BMP4	652	ENSG00000125378	51.5433	4.07061	16.8025	0.201046	20.2472	3.76364e-91	1.04912e-88
MAPK1	5594	ENSG00000100030	567.115	-0.507662	0.703362	0.049697	-10.2151	1.69643e-24	9.84347e-23		BMP6	654	ENSG00000153162	80.1138	3.53097	11.5592	0.162835	21.6843	2.88572e-104	1.0907e-101
GNAS	2778	ENSG00000087460	1901.54	-0.51349	0.700526	0.047189	-10.8816	1.41126e-27	9.96969e-26		TGFBR2	7048	ENSG00000163513	447.263	3.15859	8.92956	0.103418	30.542	7.22039e-205	1.15011e-201
ADCY9	115	ENSG00000162104	87.1181	-0.520367	0.697194	0.0898208	-5.7934	6.89773e-09	1.07851e-07		SMAD3	4088	ENSG00000166949	23.6475	2.33851	5.05779	0.19624	11.9166	9.70435e-33	8.4534e-31
RAF1	5894	ENSG00000132155	473.454	-0.558853	0.678842	0.0655476	-8.52592	1.51605e-17	5.50766e-16		BMP2	650	ENSG00000125845	13.8085	1.99262	3.9796	0.194845	10.2267	1.50523e-24	9.75771e-23
MAPK3	5595	ENSG00000102882	206.519	-0.585449	0.666442	0.156614	-3.73815	0.000185377	0.00124205		GDF7	151449	ENSG00000143869	5.5772	1.9647	3.90333	0.21469	9.15134	5.62314e-20	2.88267e-18
LPAR1	1902	ENSG00000198121	18.8141	-0.62559	0.648155	0.175122	-3.5723	0.000353855	0.00217029		TGFB2	7042	ENSG00000092969	20.652	1.50419	2.83665	0.159072	9.45604	3.1982e-21	1.76973e-19
SRC	6714	ENSG00000197122	138.724	-0.650738	0.636954	0.083942	-7.75223	9.02902e-15	2.57444e-13		SMAD1	4086	ENSG00000170365	49.0344	1.25689	2.3898	0.1242	10.1199	4.50785e-24	2.84774e-22
ADCY1	107	ENSG00000164742	260.686	-0.680488	0.623954	0.0641553	-10.6069	2.76775e-26	1.82308e-24		SMAD6	4091	ENSG00000137834	71.4553	1.08255	2.11778	0.156861	6.90134	5.15154e-12	1.75121e-10
PLCB3	5331	ENSG00000149782	264.104	-0.681454	0.623536	0.0976515	-6.97843	2.98496e-12	6.7415e-11		LTBP1	4052	ENSG00000049323	93.9738	0.885718	1.84768	0.0837157	10.5801	3.68709e-26	2.55348e-24
GNA11	2767	ENSG00000088256	188.914	-0.706104	0.612973	0.115703	-6.10273	1.04272e-09	1.82404e-08		SMURF2	64750	ENSG00000108854	173.329	0.724435	1.65225	0.0976586	7.41804	1.18869e-13	4.52349e-12
MAPK7	5598	ENSG00000166484	36.8458	-0.722218	0.606165	0.127018	-5.68597	1.30074e-08	1.95359e-07		ID3	3399	ENSG00000117318	936.364	0.519817	1.43377	0.109766	4.7357	2.18301e-06	4.03657e-05
GNAI2	2771	ENSG00000114353	1350.99	-0.727895	0.603784	0.119884	-6.07165	1.26602e-09	2.18695e-08		GDF5	8200	ENSG00000125965	14.4861	-0.585369	0.666479	0.197768	-2.95988	0.0030776	0.0239631
ITPR3	3710	ENSG00000096433	840.357	-0.798452	0.574966	0.124931	-6.39112	1.64676e-10	3.1556e-09
TUBA1B	10376	ENSG00000123416	4534.9	-0.812869	0.569249	0.185213	-4.38884	1.13959e-05	0.000104706
ADCY3	109	ENSG00000138031	152.376	-0.846543	0.556116	0.0673166	-12.5755	2.87791e-36	3.23223e-34
MAP2K2	5605	ENSG00000126934	300.867	-0.862766	0.549897	0.15567	-5.54229	2.98535e-08	4.23057e-07
PRKACA	5566	ENSG00000072062	169.529	-0.925228	0.526597	0.0632008	-14.6395	1.57217e-48	3.27605e-46
DRD2	1813	ENSG00000149295	38.3906	-1.54621	0.342409	0.129638	-11.9272	8.54352e-33	8.04289e-31
hsa04530 Tight junctions
hgnc_symbol	Entrez gene ID	Ensemble gene ID	baseMean	log2FoldChange	FoldChange	lfcSE	stat	pvalue	padj
HCLS1	3059	ENSG00000180353	9.17581	2.55738	5.88637	0.264586	9.66559	4.22186e-22	2.08774e-20
CLDN5	7122	ENSG00000184113	4.78824	1.76806	3.40596	0.326656	5.41261	6.21122e-08	8.45482e-07
EPB41L3	23136	ENSG00000082397	5.03764	1.21106	2.31508	0.366304	3.30617	0.000945797	0.00496926
PRKCH	5583	ENSG00000027075	41.9737	0.672951	1.59433	0.119976	5.60907	2.03418e-08	2.9521e-07
PRKCE	5581	ENSG00000171132	120.718	0.572092	1.48668	0.103035	5.55237	2.81814e-08	4.00561e-07
MYL12A	10627	ENSG00000101608	1088.75	0.375832	1.29759	0.0637607	5.89442	3.75993e-09	6.10058e-08
TJP2	9414	ENSG00000119139	138.623	-0.20006	0.870514	0.0720259	-2.77762	0.00547592	0.0204657
MYH9	4627	ENSG00000100345	7540.66	-0.383682	0.766479	0.0401022	-9.5676	1.0942e-21	5.25406e-20
SPTAN1	6709	ENSG00000197694	1202.61	-0.392149	0.761994	0.058504	-6.70295	2.04255e-11	4.28316e-10
RRAS	6237	ENSG00000126458	89.0403	-0.59263	0.663133	0.174322	-3.39963	0.000674775	0.00374671
ACTN1	87	ENSG00000072110	1354.92	-0.88912	0.539943	0.0641451	-13.8611	1.09024e-43	1.77069e-41
hsa04512 ECM-receptor interaction
hgnc_symbol	Entrez gene ID	Ensemble gene ID	baseMean	log2FoldChange	FoldChange	lfcSE	stat	pvalue	padj
VWF	7450	ENSG00000110799	137.46	6.01614	64.72	0.227992	26.3875	1.90636e-153	5.26346e-150
RELN	5649	ENSG00000189056	55.2731	5.07302	33.6612	0.232092	21.8577	6.55991e-106	6.58615e-103
CD36	948	ENSG00000135218	14.0995	4.49781	22.5931	0.314888	14.2839	2.75914e-46	5.0506e-44
COL4A5	1287	ENSG00000188153	1.95967	2.28072	4.85921	0.3999	5.70323	1.17561e-08	1.7753e-07
SV2B	9899	ENSG00000185518	4.83129	1.64721	3.13228	0.393481	4.18626	2.83589e-05	0.000237413
ITGB3	3690	ENSG00000259207	1077.81	0.92286	1.89587	0.0303704	30.3868	8.19858e-203	3.39544e-199
LAMC2	3918	ENSG00000058085	9.88435	0.908118	1.8766	0.250361	3.62723	0.000286475	0.0018079
ITGA1	3672	ENSG00000213949	220.926	0.862471	1.81815	0.204795	4.2114	2.53797e-05	0.000214894
FN1	2335	ENSG00000115414	9213.37	0.713369	1.63963	0.168875	4.22425	2.3974e-05	0.000204034
SDC2	6383	ENSG00000169439	151.105	0.658993	1.57898	0.103427	6.37158	1.87088e-10	3.56648e-09
COL4A1	1282	ENSG00000187498	1737.13	0.493948	1.40829	0.0521021	9.48038	2.53356e-21	1.1873e-19
SDC1	6382	ENSG00000115884	405.333	0.288714	1.22155	0.0884927	3.26257	0.00110406	0.00564936
COL4A2	1284	ENSG00000134871	1804.64	-0.180686	0.882283	0.068149	-2.65134	0.00801729	0.0274099
ITGA3	3675	ENSG00000005884	4545.76	-0.361203	0.778515	0.0729521	-4.95124	7.37425e-07	8.54876e-06
CD44	960	ENSG00000026508	2472.15	-0.373104	0.772119	0.0617298	-6.04416	1.50194e-09	2.57702e-08
LAMA4	3910	ENSG00000112769	291.188	-0.551579	0.682273	0.159601	-3.45599	0.000548276	0.003145
HSPG2	3339	ENSG00000142798	1107.14	-0.663271	0.631445	0.151177	-4.38738	1.14725e-05	0.000105322
hsa04350 TGF-beta signaling pathway
hgnc_symbol	Entrez gene ID	Ensemble gene ID	baseMean	log2FoldChange	FoldChange	lfcSE	stat	pvalue	padj
BMP4	652	ENSG00000125378	5.8034	3.0777	8.44268	0.313098	9.82982	8.37712e-23	4.3165e-21
SMAD6	4091	ENSG00000137834	108.326	1.28349	2.43426	0.10989	11.6797	1.61806e-31	1.40708e-29
TGFB2	7042	ENSG00000092969	10.5245	1.23754	2.35796	0.261808	4.72689	2.27982e-06	2.41172e-05
GDF7	151449	ENSG00000143869	1.21986	0.820147	1.76559	0.399749	2.05166	0.0402031	0.0880085
SMURF2	64750	ENSG00000108854	875.728	0.557267	1.47148	0.156469	3.56152	0.000368712	0.0022481
BMP6	654	ENSG00000153162	39.473	0.328077	1.25534	0.109379	2.99946	0.00270462	0.0116953
TGFBR2	7048	ENSG00000163513	364.958	-0.28486	0.820821	0.0819785	-3.47481	0.000511213	0.00296214
SMAD1	4086	ENSG00000170365	35.5533	-0.463338	0.725306	0.134429	-3.44672	0.000567429	0.00323804
